# Supplementary material for: Tomato SD1, encoding a kinase-interacting protein, is a major locus controlling stem development
Source: J Exp Bot. 2020 Mar 19;71(12):3575–87. doi: 10.1093/jxb/eraa144 (PMC7307856; doi:10.1093/jxb/eraa144)
Supplement: eraa144_suppl_Supplementary_Table_S1 [file eraa144_suppl_supplementary_table_s1.xlsx]

## Sheet: Sheet1
Supplementary Table S1. Data for SD value detected in the GWAS population in two environments.
Accession	E1	E2	Group
TS-1	13.68	14.315	BIG
TS-2	13.3267	14.4717	BIG
TS-3	12.67	13.0783	BIG
TS-4	13.7983	13.8267	BIG
TS-5	13.5433	14.275	BIG
TS-6	17.22	15.22	BIG
TS-7	3.86167	5.93167	BIG
TS-8	10.935	12.0333	BIG
TS-9	14.2473	12.9595	BIG
TS-10	16.1267	15.7933	BIG
TS-13	9.6	9.605	CER
TS-16	6.50833	6.375	PIM
TS-17	8.13833	6.78	PIM
TS-18	6.61167	6.19833	PIM
TS-19	6.64	6.995	PIM
TS-21	6.05333	6.25	PIM
TS-22	6.16833	8.08833	PIM
TS-25	12.4817	12.7967	CER
TS-26	9.59667	11.0017	CER
TS-27	14.7917	15.27	CER
TS-28	10.4217	9.76833	CER
TS-29	13.1617	11.1983	CER
TS-30	12.0767	9.09333	CER
TS-31	12.1783	11.855	CER
TS-32	13.7117	12.5483	CER
TS-33	10.49	10.4583	CER
TS-34	9.465	8.685	CER
TS-35	11.8833	10.9367	CER
TS-36	12.365	12.995	CER
TS-37	8.92333	8.16833	CER
TS-38	10.7683	10.2917	CER
TS-39	6.58333	8.99167	CER
TS-40	13.2233	9.3	CER
TS-41	15.33	15.2167	BIG
TS-42	13.51	12.4067	BIG
TS-43	14.4567	14.145	BIG
TS-44	14.545	14.28	BIG
TS-45	12.6583	11.715	BIG
TS-46	14.2183	12.165	BIG
TS-47	12.655	13.325	BIG
TS-48	13.495	11.2217	BIG
TS-49	13.8167	12.4733	BIG
TS-50	7.64333	6.74667	PIM
TS-51	14.08	12.7883	BIG
TS-53	12.0833	13.905	CER
TS-54	6.86167	8.23	CER
TS-55	15.0017	14.3117	BIG
TS-56	14.67	13.7917	CER
TS-57	12.9283	13.6317	CER
TS-58	16.7783	13.865	BIG
TS-59	10.87	10.1033	BIG
TS-62	11.3083	12.3067	CER
TS-63	13.65	14.2283	CER
TS-64	8.905	11.13	CER
TS-65	11.9967	11.52	CER
TS-66	11.0833	11.8017	CER
TS-67	13.8667	12.4017	CER
TS-68	13.9117	12.3367	BIG
TS-69	13.62	11.3967	BIG
TS-70	14.1217	13.0217	CER
TS-71	11.1233	12.2533	CER
TS-74	12.0767	9.95167	BIG
TS-75	15.4217	15.1217	CER
TS-76	16.1783	10.8033	BIG
TS-77	5.37167	6.18833	PIM
TS-78	15.2	15.5517	BIG
TS-79	7.73833	6.94833	PIM
TS-81	12.7483	11.7967	BIG
TS-82	15.8817	15.5133	BIG
TS-83	11.8733	11.9217	CER
TS-84	14.5517	12.81	CER
TS-85	12.4267	10.73	BIG
TS-86	12.9983	13.0367	BIG
TS-87	14.2433	12.6117	CER
TS-88	12.0417	11.7867	BIG
TS-89	10.7883	10.0183	BIG
TS-90	11.3433	12.8883	BIG
TS-91	13.2617	11.9433	CER
TS-92	13.34	6.55167	PIM
TS-93	13.8767	15.5917	BIG
TS-94	8.98167	7.82	CER
TS-95	15.375	13.8417	BIG
TS-96	7.65167	8.63	CER
TS-97	6.46167	9.16	CER
TS-98	9.67667	9.26667	CER
TS-99	13.82	12.6333	CER
TS-100	13.385	11.335	BIG
TS-101	15.6017	13.0633	BIG
TS-102	12.6233	14.69	BIG
TS-103	14.545	15.1867	BIG
TS-104	12.5333	11.525	BIG
TS-105	12.9133	12.715	CER
TS-106	11.7417	12.54	CER
TS-107	15.1717	12.42	CER
TS-108	12.305	12.8467	BIG
TS-109	11.89	13.58	CER
TS-110	14.22	13.1033	BIG
TS-111	15.14	15.4583	BIG
TS-112	8.56167	8.72833	BIG
TS-113	13.905	14.69	BIG
TS-114	10.3517	10.3983	BIG
TS-116	12.875	11.3817	CER
TS-117	17.4717	13.6683	BIG
TS-119	9.81167	7.92333	CER
TS-120	13.745	13.4533	CER
TS-122	14.1967	13.8267	BIG
TS-125	14.5767	15.0833	BIG
TS-126	12.935	13.8583	BIG
TS-127	13.012	14.3417	BIG
TS-128	13.4083	12.7583	BIG
TS-130	13.435	12.9833	BIG
TS-131	14.8983	12.8833	CER
TS-132	12.145	10.905	BIG
TS-133	12.1533	9.61833	BIG
TS-136	14.6233	12.435	BIG
TS-138	10.9233	12.4633	CER
TS-139	13.295	11.44	BIG
TS-140	16.3133	12.1333	BIG
TS-141	13.9517	11.8683	BIG
TS-142	13.6967	12.8383	BIG
TS-143	15.0833	12.2933	BIG
TS-144	7.85333	6.99333	PIM
TS-147	15.8917	12.5533	BIG
TS-149	10.1417	10.4667	CER
TS-150	14.85	15.9633	BIG
TS-151	14.7067	12.0717	BIG
TS-152	15.4617	17.3217	BIG
TS-153	11.7617	14.79	BIG
TS-154	11.22	12.905	CER
TS-155	15.91	12.655	BIG
TS-156	7.68833	7.785	PIM
TS-157	16.035	13.25	BIG
TS-158	11.0167	12.6417	CER
TS-159	10.9683	10.4433	BIG
TS-160	17.8317	10.6017	BIG
TS-161	16.745	16.225	BIG
TS-162	14.935	14.8367	BIG
TS-163	11.2583	11.7617	BIG
TS-164	11.65	8.345	PIM
TS-165	12.0317	11.9983	CER
TS-166	14.65	13.23	BIG
TS-167	12.9083	13.53	BIG
TS-168	10.945	12.2883	BIG
TS-169	12.685	13.5717	BIG
TS-171	10.8717	11.485	BIG
TS-172	13.6017	15.38	BIG
TS-175	15.04	14.1833	BIG
TS-176	11.5533	12.5167	BIG
TS-178	14.235	12.91	BIG
TS-179	16.3867	13.6733	BIG
TS-180	12.7983	14.3033	BIG
TS-181	11.3983	11.9067	CER
TS-182	10.3967	6.97	PIM
TS-183	16.1567	16.3	BIG
TS-184	12.5617	12.38	BIG
TS-185	11.3583	10.6783	BIG
TS-186	11.69	13.495	BIG
TS-187	15.7217	15.195	CER
TS-188	12.7233	14.55	BIG
TS-189	12.7817	13.2933	CER
TS-190	11.86	12.5167	BIG
TS-192	15.9517	12.3267	BIG
TS-193	15.2017	17.2133	BIG
TS-194	14.2167	11.6233	BIG
TS-196	13.3233	14.1133	BIG
TS-200	15.8833	14.86	BIG
TS-201	12.9883	12.4783	BIG
TS-202	12.3583	12.3717	CER
TS-203	13.9817	11.84	BIG
TS-205	13.09	12.6333	CER
TS-206	14.9	12.8967	BIG
TS-209	16.495	14.015	CER
TS-211	13.1833	13.76	BIG
TS-213	14.0533	14.3717	CER
TS-214	8.53167	11.7267	BIG
TS-215	15.0117	12.99	BIG
TS-217	14.175	10.91	Wild
TS-219	9.77167	10.54	CER
TS-220	10.5367	10.0333	BIG
TS-221	13.02	13.8683	CER
TS-222	11.005	9.90333	PIM
TS-223	9.68333	10.3633	CER
TS-225	13.3467	13.6317	BIG
TS-226	4.595	3.80833	BIG
TS-227	7.58	8.70167	CER
TS-228	10.04	10.39	BIG
TS-229	11.5633	11.62	CER
TS-230	9.86	8.41333	CER
TS-231	13.935	15.4317	CER
TS-232	16.6067	15.0367	BIG
TS-233	12.9567	11.915	CER
TS-234	11.8067	14.3433	BIG
TS-235	12.52	11.1433	BIG
TS-236	11.0583	11.8283	BIG
TS-237	14.3967	9.90167	BIG
TS-238	12.8583	11.7217	CER
TS-239	11.4117	13.2067	BIG
TS-240	14.18	14.7133	CER
TS-242	13.6983	11.8383	BIG
TS-243	13.935	10.9817	CER
TS-245	13.7283	9.565	BIG
TS-246	12.0733	11.3667	BIG
TS-247	10.725	10.5033	CER
TS-248	8.95333	9.84667	CER
TS-249	12.6533	14.775	BIG
TS-250	12.6183	11.3383	CER
TS-251	14.8283	15.535	BIG
TS-252	12.0367	11.6033	CER
TS-253	10.7567	13.8883	BIG
TS-254	9.425	7.77167	CER
TS-255	9.91167	10.8817	BIG
TS-256	13.3617	13.5867	BIG
TS-257	10.0567	10.5517	CER
TS-258	8.715	9.92333	CER
TS-259	14.5067	14.4767	BIG
TS-260	15.665	14.82	CER
TS-261	12.5583	12.53	BIG
TS-262	7.26	7.34167	CER
TS-263	10.9683	12.3783	BIG
TS-264	14.6883	11.2383	BIG
TS-266	6.87	6.93667	PIM
TS-267	8.01167	8.592	PIM
TS-268	9.57	8.62333	BIG
TS-270	11.765	12.725	BIG
TS-271	13.145	10.82	CER
TS-272	11.9567	13.2033	BIG
TS-273	14.4667	12.8367	CER
TS-274	11.8933	11.725	BIG
TS-275	12.03	9.85667	BIG
TS-276	11.645	10.72	BIG
TS-277	12.8867	10.7767	BIG
TS-278	11.3817	12.635	BIG
TS-280	12.5133	12.865	CER
TS-281	14.6617	14.1033	CER
TS-282	14.3367	13.6633	BIG
TS-283	16.4317	11.6033	CER
TS-285	16.6067	16.6133	BIG
TS-286	13.2033	13.185	CER
TS-287	14.2267	11.9467	CER
TS-288	15.015	15.5317	BIG
TS-289	13.7933	14.7567	CER
TS-290	16.8333	12.58	CER
TS-291	5.95	5.595	PIM
TS-292	14.5033	12.2317	BIG
TS-293	15.68	15.28	BIG
TS-294	13.435	11.6583	CER
TS-297	12.2233	11.1033	BIG
TS-299	12.8067	12.9933	CER
TS-300	11.4817	12.795	CER
TS-301	10.8283	10.105	CER
TS-302	15.3567	13.945	CER
TS-303	12.6283	11.8367	CER
TS-304	14.7717	14.5617	CER
TS-305	14.335	13.3683	BIG
TS-306	12.7683	11.01	BIG
TS-307	16.4583	15.7717	BIG
TS-308	15.13	14.73	BIG
TS-309	14.5167	12.435	BIG
TS-310	14.6867	13.54	BIG
TS-311	12.3833	10.0567	BIG
TS-312	14.15	12.6083	BIG
TS-313	12.4933	13.0167	BIG
TS-314	13.2433	17.6767	BIG
TS-315	15.145	10.975	BIG
TS-316	10.82	12.19	BIG
TS-317	14.475	13.825	BIG
TS-318	14.3317	16.76	BIG
TS-319	13.5617	12.2483	BIG
TS-320	13.5517	14.285	BIG
TS-321	16.0883	14.2117	BIG
NA The stem diameters of these accessions were not determined
