# Supplementary material for: Tomato SD1, encoding a kinase-interacting protein, is a major locus controlling stem development
Source: J Exp Bot. 2020 Mar 19;71(12):3575–87. doi: 10.1093/jxb/eraa144 (PMC7307856; doi:10.1093/jxb/eraa144)
Supplement: eraa144_suppl_Supplementary_Table_S2 [file eraa144_suppl_supplementary_table_s2.xlsx]

## Sheet: Sheet1
Supplementary Table S2. Data for three fruit size related traits detected in the GWAS population.
Accession	Fruit weight	Fruit transverse diameter	Fruit vertical diameter
TS-1	337.785	10.6741	8.60926
TS-2	113.261	6.1537	5.24815
TS-3	84.8483	5.61905	5.73333
TS-4	39.6459	4.08889	3.7375
TS-5	173.751	7.98148	5.50833
TS-6	53.6404	3.6963	5.25185
TS-7	3.98625	2.07037	1.8037
TS-8	116.864	5.96481	6.25417
TS-9	50.6359	4.54815	4.06667
TS-10	118.138	6.18958	5.21458
TS-11	144.587	5.51481	5.18519
TS-12	204.333	7.71111	5.88889
TS-13	2.94556	1.66407	1.88593
TS-16	1.66741	1.39815	1.25278
TS-17	1.36056	1.31583	1.28917
TS-18	1.76222	1.40926	1.41963
TS-19	1.25407	1.28333	1.23407
TS-20	1.81444	1.41944	1.39037
TS-22	1.11741	1.21741	1.205
TS-23	1.28944	1.25222	1.26278
TS-25	4.69333	1.96889	2.11444
TS-26	5.01111	1.96167	2.20926
TS-27	43.9017	4.28889	4.07037
TS-28	31.3702	3.81926	3.25048
TS-29	26.8752	3.6775	3.16296
TS-30	9.26714	2.56458	2.48444
TS-31	3.76444	1.82074	1.71333
TS-32	31.3922	4.04074	3.18889
TS-33	20.9581	3.28889	3.08519
TS-35	2.93889	1.72222	1.63333
TS-36	3.49926	1.78519	1.73333
TS-37	5.20926	2.00741	2.07778
TS-38	50.1765	4.57222	4.11481
TS-39	8.97875	2.59259	2.31852
TS-41	42.5991	4.16111	2.94074
TS-42	84.5431	4.86042	6.7
TS-43	132.503	6.75	5.72222
TS-44	278.285	8.63813	7.56111
TS-45	102.045	6.3	4.66296
TS-46	162.207	6.13333	5
TS-47	102.525	6.14458	4.73333
TS-49	87.6028	5.61	4.57
TS-50	4.55444	1.91148	1.97778
TS-51	112.662	6.44185	4.76537
TS-52	166.52	7.02333	5.82667
TS-53	25.3241	3.72958	3.00148
TS-54	20.4433	3.24593	3.21222
TS-55	106.921	6.00667	5.12556
TS-56	10.11	2.31333	1.97259
TS-57	6.19519	2.17037	2.02963
TS-58	276.282	8.85111	6.60667
TS-59	61.7754	4.54778	5.37952
TS-60	71.5359	4.78093	3.97019
TS-61	5.13963	1.99111	1.86704
TS-62	11.0333	2.405	3.33111
TS-63	17.2189	2.78792	4.30296
TS-64	25.1867	3.51148	3.21741
TS-65	9.73889	2.60074	2.19593
TS-66	23.421	3.38952	2.80905
TS-67	53.0235	4.59444	3.99889
TS-68	35.7319	3.87667	3.37333
TS-69	44.6364	4.40556	3.86476
TS-70	6.22926	1.88042	3.03074
TS-71	14.7367	2.91037	2.78185
TS-72	36.7579	4.00741	4.00833
TS-73	144.761	7.11222	4.9563
TS-74	38.2521	4.7	3.13352
TS-75	8.73296	1.66852	2.65593
TS-76	60.2319	5.13479	4.01833
TS-77	1.67222	1.35185	1.36296
TS-78	55.8137	4.48148	3.75185
TS-79	1.28074	1.29208	1.29296
TS-80	6.06167	2.21333	2.2
TS-81	28.7731	3.59296	3.38185
TS-82	87.6589	5.4037	5.52222
TS-83	12.2323	2.87917	2.31062
TS-84	29.1333	3.77917	3.35926
TS-85	152.18	6.86167	5.58333
TS-86	175.826	6	4.175
TS-87	17.2652	3	2.9963
TS-88	50.7193	4.67407	4.13815
TS-89	43.5163	4.28519	3.93704
TS-90	40.4872	4.35037	3.70519
TS-91	32.3883	3.98222	3.50037
TS-92	10.3104	2.47958	2.85417
TS-93	71.2759	4.51259	7.24296
TS-94	14.647	3.045	2.45889
TS-95	78.0563	4.51074	3.83333
TS-96	4.07037	1.8363	1.81852
TS-97	4.95	2.10467	1.82
TS-98	13.5319	2.79296	2.79542
TS-99	14.7019	2.54778	4.02625
TS-100	113.301	6.20519	5.32125
TS-102	84.2052	5.33481	4.67222
TS-103	282.021	8.88875	6.66
TS-104	79.6633	5.00481	6.89625
TS-105	4.48083	1.94952	1.82611
TS-106	10.0375	2.65833	2.25429
TS-107	14.1206	2.92037	2.69815
TS-108	234.932	9.51852	8.37778
TS-109	23.8674	3.13542	4.59259
TS-110	165.904	8.12857	5.2
TS-111	85.2033	5.72381	4.9037
TS-112	62.1311	4.33815	5.4237
TS-113	230.804	8.0963	6.32963
TS-114	93.1613	5.47963	5.10952
TS-115	194.414	7.82667	6.24095
TS-116	12.047	2.66222	2.23593
TS-117	183.566	8.16667	5.49286
TS-118	26.6456	3.75185	3.21111
TS-119	7.02111	2.34444	2.14074
TS-120	11.4752	2.65556	2.62963
TS-121	104.919	5.18095	6.96296
TS-122	132.911	6.66111	6.20185
TS-124	2.76963	1.69259	1.58667
TS-125	52.72	5.01852	3.81481
TS-126	90.3241	5.35185	5.06259
TS-127	26.185	3.50571	3.22778
TS-128	140.334	6.84444	5.65074
TS-129	25.9283	3.71111	3.1125
TS-130	286.034	8.44583	6.40417
TS-131	15.167	2.70926	3.65185
TS-132	92.4043	5.75	4.84444
TS-133	92.7841	5.57037	5.77407
TS-134	13.35	2.86296	2.6963
TS-135	303.167	9.59833	5.90167
TS-136	72.9619	4.875	6.85926
TS-137	122.751	6.87	4.54667
TS-138	51.4785	4.39815	4.57111
TS-139	87.32	5.3863	5.77778
TS-140	98.5141	5.59259	5.48889
TS-141	74.0438	4.91481	5.45
TS-142	60.2341	4.80556	4.22593
TS-143	103.055	5.08593	4.22778
TS-144	13.0885	2.81481	2.66296
TS-147	97.497	5.60556	5.64222
TS-148	5.31813	2.055	1.98333
TS-149	6.14381	2.19048	2.10185
TS-150	32.4954	3.81111	3.37963
TS-151	138.636	6.65	5.68333
TS-152	37.84	3.89259	3.91481
TS-153	28.8283	3.83889	3.41429
TS-154	2.50548	1.56333	1.54444
TS-155	64.2993	5.44762	4.17222
TS-156	4.17333	1.92074	1.72708
TS-157	169.534	7.12429	5.90286
TS-158	4.81296	2.06296	1.79583
TS-159	48.4363	4.38333	4.18125
TS-160	81.6744	5.6	4.89286
TS-161	207.54	7.62	6.175
TS-162	181.647	7.11286	6.19167
TS-163	114.006	6.53519	4.77074
TS-164	13.0044	2.83333	2.62222
TS-165	3.90648	1.82963	1.76296
TS-166	267.444	8.31111	6.76333
TS-167	108.951	5.87778	4.55926
TS-168	85.5931	5.44815	5.65185
TS-169	154.823	6.74259	6.56875
TS-170	302.686	8.04714	6.10429
TS-171	82.9656	5.2	5.7
TS-172	85.4794	5.50625	5.10185
TS-173	59.5839	4.32963	4.11296
TS-174	154.089	7.2875	5.675
TS-175	102.008	6.03333	4.48556
TS-176	73.808	5.37407	4.37963
TS-177	301.113	9.83333	6.96667
TS-178	246.028	7.10714	11.5917
TS-179	96.9488	6.4125	4.7375
TS-180	140.891	6.92778	5.72593
TS-181	2.90429	1.67037	1.6
TS-182	2.37852	1.47593	1.43704
TS-183	111.648	6.20741	5.25
TS-184	20.6156	3.31667	2.81481
TS-185	138.693	6.44167	10.2
TS-186	167.59	7.4037	5.65556
TS-187	22.0354	3.7463	3.36296
TS-188	114.264	6.25556	4.93333
TS-189	34.3669	4.07	3.25556
TS-190	94.523	5.3963	6.00952
TS-191	67.577	4.74259	5.42593
TS-192	87.6774	5.81481	4.88889
TS-193	341.4	10.04	6.7
TS-194	165.395	7.25714	5.42222
TS-195	107.394	5.09444	4.22593
TS-196	63.9763	4.98889	4.33333
TS-197	368.82	11.3333	6.96667
TS-198	229.332	8.2	7.25556
TS-199	6.40037	2.24815	2.08095
TS-200	80.4393	5.72222	4.58889
TS-201	49.5767	3.7	4.3375
TS-204	262.499	8.10833	6.94074
TS-205	12.259	2.68571	2.73889
TS-206	54.7	4.72963	5.53519
TS-209	36.6256	4.05185	3.85185
TS-212	247.178	8.34524	6.69792
TS-213	56.5611	4.63333	4.85556
TS-214	49.4664	5.00714	4.57143
TS-215	124.247	6.52593	5.07407
TS-216	7.50778	2.37778	2.14444
TS-217	3.73426	1.93704	1.61111
TS-218	160.994	6.57037	6.57778
TS-219	2.90083	1.76481	1.58704
TS-220	48.9311	4.2963	4.65238
TS-221	10.818	2.77111	2.19333
TS-222	2.77519	1.59444	1.5463
TS-225	233.465	8.33889	6.4875
TS-226	5.49167	2.12381	2.02778
TS-227	23.1107	3.32593	3.39583
TS-230	8.79208	2.25833	2.97083
TS-231	13.9078	2.92593	2.66667
TS-232	71.0658	5.26667	4.44815
TS-233	3.78167	1.87778	1.77963
TS-234	279.283	9.07143	6.82857
TS-235	159.215	6.74444	7.06667
TS-236	136.822	6.44444	5.38125
TS-237	155.658	7.04444	5.01667
TS-238	15.3615	3.07037	2.68444
TS-239	186.519	6.29259	8.65
TS-240	2.675	1.68167	1.42833
TS-241	122.117	6.41429	5.31429
TS-242	60.9659	5.52963	3.5963
TS-243	13.4341	2.73333	3.16296
TS-244	1.23208	1.23333	1.21852
TS-245	138.309	6.52593	5.925
TS-246	216.05	6.99167	10.1611
TS-247	16.102	3.01481	2.82037
TS-248	11.0385	2.9	2.40833
TS-249	12.0995	2.94444	2.52407
TS-250	3.82833	1.76852	1.67778
TS-251	52.3289	4.64444	4.12222
TS-252	26.57	3.41481	3.92381
TS-253	60.29	4.41481	6.94074
TS-254	7.75111	2.27407	2.28519
TS-255	71.0029	5.24286	4.39375
TS-257	6.64444	2.35556	1.93333
TS-258	16.36	3.35	2.48889
TS-259	376.635	9.85	8.33
TS-260	19.1222	3.16667	3.22778
TS-261	40.6943	4.49714	3.35286
TS-263	163.768	6.91111	7.53333
TS-264	60.8781	3.98148	4.38148
TS-265	4.07667	1.73333	1.82222
TS-266	2.04556	1.44444	1.37778
TS-267	1.64667	1.35556	1.34074
TS-268	145.729	10.1	11.3944
TS-269	102.813	5.97	4.92333
TS-270	157.934	7.025	5.85
TS-271	56.3067	4.6	5.35185
TS-272	87.2707	5.56111	4.85208
TS-273	18.3604	3.25556	2.81111
TS-274	85.6396	5.8	4.74583
TS-276	135.633	6.53704	5.36296
TS-277	144.131	5.95833	5.77778
TS-278	131.542	7.09111	5.01444
TS-280	7.82444	2.34444	2.17778
TS-281	9.76333	2.6125	2.24444
TS-282	43.084	3.975	5.20952
TS-283	16.7061	2.99167	2.92167
TS-284	17.8137	2.87778	3.69259
TS-285	146.18	6.54286	5.51429
TS-286	36.0977	3.54444	5.87778
TS-287	20.6339	2.98	2.53778
TS-288	131.061	6.76667	5.09444
TS-289	23.2363	3.38889	3.14815
TS-290	24.0314	3.57778	3.05926
TS-292	71.6015	4.96667	5.24259
TS-293	116.353	6.31296	5.2537
TS-294	33.9974	3.96667	3.38519
TS-295	29.6552	3.52857	3.21111
TS-296	36.8711	3.71481	4.21111
TS-297	100.202	5.66111	5.47963
TS-298	19.6517	2.77037	2.42778
TS-299	31.1435	3.96481	3.27037
TS-300	6.56315	2.27407	1.94815
TS-301	3.0837	1.62963	1.61429
TS-302	13.1246	2.41111	2.81852
TS-303	1.85389	1.36407	1.40125
TS-304	41.2594	4.31667	3.5137
