# Supplementary material for: Tomato SD1, encoding a kinase-interacting protein, is a major locus controlling stem development
Source: J Exp Bot. 2020 Mar 19;71(12):3575–87. doi: 10.1093/jxb/eraa144 (PMC7307856; doi:10.1093/jxb/eraa144)
Supplement: eraa144_suppl_Supplementary_Table_S4 [file eraa144_suppl_supplementary_table_s4.xlsx]

## Sheet: Sheet1
Supplementary Table S4. Natural SD1 sequence variation in tomato accessions.
Accession	Promoter	Intron 1				Exon 2						Exon 3		Group	haplotype
	–1861 to –1851	117 to 198	863	880	1119	1737	2129	4240	4653	4690	4738	5923	6612
TS-7	TAATTTGATGC	Insertion_82	C	A	C	A	G	T	G	G	C	A	C	BIG	Hap 1
TS-16	TAATTTGATGC	Insertion_82	C	A	C	A	G	K	G	G	C	A	C	PIM	Hap 1
TS-17	TAATTTGATGC	Insertion_82	C	A	C	A	G	T	G	G	C	A	C	PIM	Hap 1
TS-18	TAATTTGATGC	Insertion_82	C	A	C	A	G	T	G	G	C	A	C	PIM	Hap 1
TS-19	TAATTTGATGC	Insertion_82	C	A	C	A	G	T	G	G	C	A	C	PIM	Hap 1
TS-20	TAATTTGATGC	Insertion_82	C	R	C	A	G	K	R	G	Y	A	Y	PIM	Hap 1
TS-22	TAATTTGATGC	Insertion_82	C	A	C	A	G	T	G	G	C	A	N	PIM	Hap 1
TS-23	TAATTTGATGC	Insertion_82	C	A	C	A	G	T	G	G	C	A	C	PIM	Hap 1
TS-39	TAATTTGATGC	Insertion_82	C	A	C	A	G	T	G	G	C	A	C	CER	Hap 1
TS-54	TAATTTGATGC	Insertion_82	C	A	N	A	G	K	R	G	C	A	C	CER	Hap 1
TS-77	TAATTTGATGC	Insertion_82	C	A	C	A	G	T	G	G	C	A	C	PIM	Hap 1
TS-92	TAATTTGATGC	Insertion_82	C	A	C	A	G	T	G	G	C	A	C	PIM	Hap 1
TS-97	TAATTTGATGC	Insertion_82	C	R	C	A	G	K	R	G	C	A	Y	CER	Hap 1
TS-119	TAATTTGATGC	Insertion_82	C	A	C	A	G	T	G	G	C	A	C	CER	Hap 1
TS-124	TAATTTGATGC	Insertion_82	C	R	C	R	R	T	G	S	Y	R	Y	PIM	Hap 1
TS-205	TAATTTGATGC	Insertion_82	C	A	C	A	R	T	G	G	C	A	C	CER	Hap 1
TS-226	TAATTTGATGC	Insertion_82	C	A	C	A	G	T	G	N	N	A	C	BIG	Hap 1
TS-265	TAATTTGATGC	Insertion_82	C	A	C	A	G	T	G	G	C	A	C	PIM	Hap 1
TS-267	TAATTTGATGC	Insertion_82	C	A	C	A	G	T	G	G	C	A	C	PIM	Hap 1
TS-30	TAATTTGATGC	—	C	G	T	G	A	G	A	C	T	G	T	CER	Hap 2
TS-36	TAATTTGATGC	—	C	G	T	G	A	G	A	C	T	G	T	CER	Hap 2
TS-50	TAATTTGATGC	—	C	G	Y	R	A	G	A	S	T	R	T	PIM	Hap 2
TS-53	TAATTTGATGC	—	C	G	T	G	A	G	A	C	T	G	T	CER	Hap 2
TS-94	TAATTTGATGC	—	C	A	C	A	G	T	G	G	C	A	C	CER	Hap 2
TS-96	TAATTTGATGC	—	C	G	C	A	A	N	N	N	N	A	T	CER	Hap 2
TS-98	TAATTTGATGC	—	C	G	T	G	A	G	A	C	T	G	T	CER	Hap 2
TS-107	TAATTTGATGC	—	C	G	N	G	A	N	A	C	N	G	T	CER	Hap 2
TS-118	TAATTTGATGC	—	C	G	T	G	A	G	A	C	T	G	T	CER	Hap 2
TS-120	TAATTTGATGC	—	C	G	T	G	A	G	A	C	T	G	T	CER	Hap 2
TS-148	TAATTTGATGC	—	C	G	C	A	A	G	A	G	T	A	T	CER	Hap 2
TS-158	TAATTTGATGC	—	C	G	C	A	A	G	A	G	T	A	T	CER	Hap 2
TS-164	TAATTTGATGC	—	C	A	C	A	G	T	G	G	C	A	Y	PIM	Hap 2
TS-280	TAATTTGATGC	—	C	G	T	G	A	G	A	C	T	G	T	CER	Hap 2
TS-301	TAATTTGATGC	—	C	G	C	A	A	G	A	G	T	A	T	CER	Hap 2
TS-123	—	—	C	A	C	A	G	T	G	G	C	A	C	PIM	Hap 3
TS-144	—	—	C	R	C	A	G	K	R	G	C	A	Y	PIM	Hap 3
TS-258	—	—	C	A	C	A	G	T	G	G	C	A	C	CER	Hap 3
TS-71	—	—	C	A	Y	R	G	K	R	S	Y	R	Y	CER	Hap 3
TS-134	—	—	C	A	C	A	G	T	G	G	C	A	C	CER	Hap 3
TS-266	—	—	C	A	C	A	G	T	G	G	C	A	C	PIM	Hap 3
TS-291	—	—	C	A	C	A	G	T	G	N	N	A	C	PIM	Hap 3
TS-1	—	—	C	G	T	G	A	G	A	C	T	G	T	BIG	Hap 4
TS-2	—	—	C	G	T	G	A	G	A	C	T	G	T	BIG	Hap 4
TS-6	—	—	C	G	T	G	A	G	A	C	T	G	T	BIG	Hap 4
TS-10	—	—	C	G	T	G	A	G	A	C	T	G	T	BIG	Hap 4
TS-25	—	—	C	G	T	G	A	G	A	C	T	G	T	CER	Hap 4
TS-27	—	—	C	G	T	G	A	G	A	C	T	G	T	CER	Hap 4
TS-28	—	—	C	G	T	G	A	G	A	C	T	G	T	CER	Hap 4
TS-29	—	—	C	G	T	G	A	G	A	C	T	G	T	CER	Hap 4
TS-31	—	—	C	G	T	G	A	G	A	C	T	G	T	CER	Hap 4
TS-32	—	—	C	G	T	G	A	G	A	C	T	G	T	CER	Hap 4
TS-35	—	—	C	G	T	G	A	G	A	C	T	G	T	CER	Hap 4
TS-37	—	—	C	G	T	G	A	G	A	C	T	G	T	CER	Hap 4
TS-41	—	—	C	G	T	G	A	G	A	C	T	G	T	BIG	Hap 4
TS-42	—	—	C	G	T	G	A	G	A	C	T	G	T	BIG	Hap 4
TS-43	—	—	C	G	T	G	A	G	A	C	N	G	T	BIG	Hap 4
TS-44	—	—	C	G	T	G	A	G	A	C	T	G	T	BIG	Hap 4
TS-47	—	—	C	G	T	G	A	G	A	C	T	G	T	BIG	Hap 4
TS-49	—	—	C	G	T	G	A	G	A	C	T	G	T	BIG	Hap 4
TS-55	—	—	C	G	T	G	G	G	A	C	T	G	T	BIG	Hap 4
TS-56	—	—	C	G	T	G	A	G	A	C	T	G	T	CER	Hap 4
TS-57	—	—	C	G	T	G	A	G	A	C	T	G	T	CER	Hap 4
TS-58	—	—	C	G	T	G	A	G	A	C	T	G	T	BIG	Hap 4
TS-59	—	—	C	G	T	G	A	G	A	C	T	G	T	BIG	Hap 4
TS-60	—	—	C	G	T	N	A	G	A	C	T	G	T	BIG	Hap 4
TS-61	—	—	C	G	T	G	A	G	A	C	T	G	T	CER	Hap 4
TS-62	—	—	C	G	T	G	A	G	A	C	T	G	T	CER	Hap 4
TS-63	—	—	C	G	T	G	A	G	A	C	T	G	T	CER	Hap 4
TS-65	—	—	C	G	T	G	A	G	A	C	T	G	T	CER	Hap 4
TS-66	—	—	C	G	T	G	A	G	A	C	T	G	T	CER	Hap 4
TS-67	—	—	C	G	N	G	A	G	A	C	T	G	T	CER	Hap 4
TS-68	—	—	C	G	T	G	A	G	A	C	T	G	T	BIG	Hap 4
TS-69	—	—	C	G	T	G	A	G	A	C	T	G	T	BIG	Hap 4
TS-70	—	—	C	G	T	G	A	G	A	C	T	G	T	CER	Hap 4
TS-72	—	—	C	G	T	G	A	G	A	C	T	G	T	CER	Hap 4
TS-75	—	—	C	G	T	G	A	G	A	C	T	G	T	CER	Hap 4
TS-82	—	—	C	G	T	G	A	G	A	C	T	G	T	BIG	Hap 4
TS-83	—	—	C	G	T	G	A	G	A	C	T	G	T	CER	Hap 4
TS-87	—	—	C	G	T	R	R	K	R	S	Y	G	Y	CER	Hap 4
TS-88	—	—	C	G	T	G	A	G	R	S	T	G	T	BIG	Hap 4
TS-90	—	—	C	G	T	G	A	G	A	C	T	G	T	BIG	Hap 4
TS-91	—	—	C	G	T	G	A	G	A	C	T	G	T	CER	Hap 4
TS-93	—	—	C	G	T	G	A	G	A	C	T	G	T	BIG	Hap 4
TS-95	—	—	C	G	T	G	A	G	A	C	T	G	T	BIG	Hap 4
TS-99	—	—	C	G	T	G	A	G	A	C	T	G	T	CER	Hap 4
TS-102	—	—	C	G	T	G	A	G	A	C	T	G	T	BIG	Hap 4
TS-105	—	—	C	G	T	G	A	G	A	C	T	G	T	CER	Hap 4
TS-106	—	—	C	G	T	G	A	G	A	C	T	G	T	CER	Hap 4
TS-110	—	—	C	G	T	N	A	G	A	C	T	G	T	BIG	Hap 4
TS-111	—	—	C	G	T	G	A	G	A	N	N	G	T	BIG	Hap 4
TS-112	—	—	C	G	T	G	A	G	A	C	T	G	T	BIG	Hap 4
TS-113	—	—	C	R	T	G	N	G	A	C	T	G	T	BIG	Hap 4
TS-114	—	—	C	G	T	G	A	G	A	C	T	G	T	BIG	Hap 4
TS-115	—	—	C	G	T	G	A	G	A	S	Y	G	T	BIG	Hap 4
TS-116	—	—	C	G	T	G	A	G	A	C	T	G	T	CER	Hap 4
TS-125	—	—	C	G	T	G	A	G	A	C	T	G	T	BIG	Hap 4
TS-126	—	—	C	G	T	G	A	G	A	C	T	G	T	BIG	Hap 4
TS-127	—	—	C	G	T	G	A	G	A	C	T	G	T	BIG	Hap 4
TS-128	—	—	C	G	T	G	A	G	A	C	T	G	T	BIG	Hap 4
TS-129	—	—	C	G	T	G	A	G	A	C	T	G	T	CER	Hap 4
TS-130	—	—	C	G	T	G	A	G	A	C	N	G	T	BIG	Hap 4
TS-131	—	—	C	G	T	G	A	G	A	C	T	G	T	CER	Hap 4
TS-133	—	—	C	G	N	N	A	G	A	C	T	G	T	BIG	Hap 4
TS-142	—	—	C	G	T	G	A	G	A	C	T	G	T	BIG	Hap 4
TS-149	—	—	C	G	T	G	A	G	A	C	N	G	T	CER	Hap 4
TS-150	—	—	C	G	T	G	A	G	A	C	T	G	T	BIG	Hap 4
TS-151	—	—	C	G	T	G	A	G	A	C	T	G	T	BIG	Hap 4
TS-153	—	—	C	G	T	G	A	G	A	C	T	G	T	BIG	Hap 4
TS-154	—	—	C	G	T	G	A	G	A	C	T	G	T	CER	Hap 4
TS-155	—	—	C	G	T	G	A	G	A	C	T	G	T	BIG	Hap 4
TS-159	—	—	C	G	T	G	A	G	A	C	T	R	T	BIG	Hap 4
TS-162	—	—	C	G	T	N	A	G	A	C	T	G	T	BIG	Hap 4
TS-165	—	—	C	G	T	G	A	G	A	C	T	G	T	CER	Hap 4
TS-166	—	—	C	G	T	G	A	G	A	C	T	G	T	BIG	Hap 4
TS-167	—	—	C	G	T	G	A	G	A	C	T	G	T	BIG	Hap 4
TS-169	—	—	C	G	T	G	A	G	A	C	T	G	T	BIG	Hap 4
TS-170	—	—	C	G	T	G	A	G	A	C	T	G	T	BIG	Hap 4
TS-176	—	—	C	G	T	G	A	G	A	C	T	G	T	BIG	Hap 4
TS-180	—	—	C	G	T	G	A	G	A	C	T	G	T	BIG	Hap 4
TS-181	—	—	C	G	T	G	A	N	A	C	T	G	T	CER	Hap 4
TS-183	—	—	C	G	T	G	A	G	A	C	T	G	T	BIG	Hap 4
TS-184	—	—	C	G	T	G	A	G	A	C	T	G	T	BIG	Hap 4
TS-185	—	—	C	G	T	G	A	G	A	C	T	G	T	BIG	Hap 4
TS-187	—	—	C	G	T	G	A	G	A	C	T	G	T	CER	Hap 4
TS-189	—	—	C	G	T	G	A	G	A	N	N	G	T	CER	Hap 4
TS-191	—	—	C	G	T	G	A	G	A	C	T	G	T	BIG	Hap 4
TS-192	—	—	C	G	T	G	A	G	A	C	T	G	T	BIG	Hap 4
TS-193	—	—	C	G	T	G	A	G	A	C	T	G	T	BIG	Hap 4
TS-194	—	—	C	G	T	G	A	G	A	C	T	G	T	BIG	Hap 4
TS-196	—	—	C	G	T	G	A	G	A	C	T	G	T	BIG	Hap 4
TS-203	—	—	C	G	T	G	A	G	A	C	T	G	T	BIG	Hap 4
TS-211	—	—	C	G	T	G	A	G	A	C	T	G	T	BIG	Hap 4
TS-213	—	—	C	G	T	G	A	G	A	C	T	G	T	CER	Hap 4
TS-220	—	—	C	G	T	G	R	G	A	C	T	G	N	BIG	Hap 4
TS-221	—	—	C	G	T	G	A	G	A	C	T	G	T	CER	Hap 4
TS-222	—	—	C	G	T	G	A	G	A	C	T	G	T	PIM	Hap 4
TS-230	—	—	C	G	T	G	A	G	A	C	T	G	T	CER	Hap 4
TS-231	—	—	C	G	T	G	A	G	A	C	T	G	T	CER	Hap 4
TS-232	—	—	C	N	N	N	N	G	A	C	T	G	N	BIG	Hap 4
TS-235	—	—	C	G	N	N	A	N	N	N	N	G	T	BIG	Hap 4
TS-240	—	—	C	G	T	G	A	G	A	C	T	G	T	CER	Hap 4
TS-246	—	—	C	G	N	G	A	G	A	C	T	G	T	BIG	Hap 4
TS-249	—	—	C	G	T	G	A	G	A	C	T	G	T	BIG	Hap 4
TS-250	—	—	C	G	N	G	A	G	A	C	T	G	T	CER	Hap 4
TS-251	—	—	C	G	T	G	A	G	A	C	T	G	T	BIG	Hap 4
TS-254	—	—	C	G	T	G	A	G	A	C	T	G	T	CER	Hap 4
TS-255	—	—	C	G	T	G	A	G	A	C	T	G	T	BIG	Hap 4
TS-257	—	—	C	G	T	G	A	N	N	N	N	G	T	CER	Hap 4
TS-260	—	—	C	G	T	G	A	N	A	C	N	G	T	CER	Hap 4
TS-264	—	—	C	G	T	G	A	G	A	C	T	G	T	BIG	Hap 4
TS-269	—	—	C	G	T	G	A	N	N	N	N	G	T	BIG	Hap 4
TS-273	—	—	C	G	T	G	A	G	A	C	T	G	T	CER	Hap 4
TS-276	—	—	C	G	T	G	A	G	A	C	T	G	T	BIG	Hap 4
TS-282	—	—	C	G	T	G	A	G	A	C	T	G	T	BIG	Hap 4
TS-283	—	—	C	G	T	G	A	G	A	C	T	G	T	CER	Hap 4
TS-284	—	—	C	G	N	G	A	G	A	C	T	G	T	CER	Hap 4
TS-290	—	—	C	G	T	G	A	G	A	C	T	G	T	CER	Hap 4
TS-298	—	—	C	G	T	G	A	G	A	C	T	G	T	CER	Hap 4
TS-299	—	—	C	G	T	G	A	G	A	C	T	G	T	CER	Hap 4
TS-302	—	—	C	G	T	G	A	G	A	C	T	G	T	CER	Hap 4
TS-303	—	—	C	G	T	G	A	G	A	C	T	G	T	CER	Hap 4
TS-304	—	—	C	G	T	G	A	G	A	C	T	G	T	CER	Hap 4
TS-13	—	—	N	G	T	G	A	G	A	C	T	G	T	CER	Hap 4
TS-109	—	—	N	G	T	G	A	G	A	C	T	G	T	CER	Hap 4
TS-219	—	—	N	N	N	G	A	G	A	C	N	G	T	CER	Hap 4
TS-227	—	—	N	N	T	G	A	G	A	C	T	N	T	BIG	Hap 4
TS-233	—	—	N	N	N	G	A	N	N	N	T	N	N	CER	Hap 4
TS-286	—	—	N	N	T	G	A	G	A	C	T	N	N	CER	Hap 4
TS-288	—	—	N	N	T	G	A	G	A	C	T	G	N	BIG	Hap 4
TS-289	—	—	N	N	N	G	N	N	N	N	N	G	T	CER	Hap 4
TS-5	—	—	T	G	T	N	A	G	A	C	T	G	T	BIG	Hap 4
TS-8	—	—	T	N	T	G	A	G	A	C	T	G	T	BIG	Hap 4
TS-45	—	—	T	G	T	G	A	G	A	C	T	G	T	BIG	Hap 4
TS-46	—	—	T	G	T	G	A	G	A	C	T	G	T	BIG	Hap 4
TS-51	—	—	T	G	T	G	A	G	A	C	T	G	T	BIG	Hap 4
TS-52	—	—	T	G	T	G	A	G	A	C	T	G	T	BIG	Hap 4
TS-64	—	—	T	G	T	N	A	G	A	C	T	G	T	CER	Hap 4
TS-74	—	—	T	G	T	G	A	G	A	C	T	G	T	BIG	Hap 4
TS-78	—	—	T	G	T	G	A	G	A	C	T	G	T	BIG	Hap 4
TS-81	—	—	T	G	T	G	A	G	A	C	T	G	T	BIG	Hap 4
TS-84	—	—	T	G	T	G	A	G	A	C	T	G	T	CER	Hap 4
TS-85	—	—	T	G	T	G	A	G	A	C	T	G	T	BIG	Hap 4
TS-86	—	—	T	G	T	G	A	G	A	C	T	G	T	BIG	Hap 4
TS-100	—	—	T	G	T	G	A	G	A	C	T	G	T	BIG	Hap 4
TS-101	—	—	T	G	T	G	A	G	A	C	T	G	T	BIG	Hap 4
TS-103	—	—	T	G	T	G	A	G	A	C	T	G	T	BIG	Hap 4
TS-104	—	—	T	G	T	N	A	G	A	C	T	G	T	BIG	Hap 4
TS-108	—	—	T	G	T	G	A	G	A	C	T	G	T	BIG	Hap 4
TS-121	—	—	T	G	T	G	A	G	A	C	T	G	T	BIG	Hap 4
TS-122	—	—	T	G	T	G	A	N	N	N	N	G	T	BIG	Hap 4
TS-132	—	—	T	G	T	G	A	G	A	C	T	G	T	BIG	Hap 4
TS-136	—	—	T	G	T	G	A	G	A	C	T	G	T	BIG	Hap 4
TS-138	—	—	T	G	T	G	A	G	A	C	T	G	T	CER	Hap 4
TS-139	—	—	T	R	T	G	A	G	A	C	T	G	T	BIG	Hap 4
TS-140	—	—	T	G	T	G	A	G	A	C	T	G	T	BIG	Hap 4
TS-141	—	—	T	G	T	G	A	G	A	C	T	G	T	BIG	Hap 4
TS-143	—	—	T	G	T	G	A	N	A	C	T	G	T	BIG	Hap 4
TS-147	—	—	T	G	T	G	A	G	A	C	T	G	T	BIG	Hap 4
TS-157	—	—	T	G	T	G	A	G	A	C	T	G	T	BIG	Hap 4
TS-160	—	—	T	G	T	G	A	G	A	C	T	G	T	BIG	Hap 4
TS-161	—	—	T	G	T	G	A	G	A	C	T	G	T	BIG	Hap 4
TS-163	—	—	T	G	T	G	A	G	A	C	T	G	T	BIG	Hap 4
TS-171	—	—	T	G	T	G	A	G	A	C	T	G	N	BIG	Hap 4
TS-179	—	—	T	G	T	G	A	G	A	C	T	G	T	BIG	Hap 4
TS-186	—	—	T	G	T	G	A	G	A	C	T	G	T	BIG	Hap 4
TS-188	—	—	T	G	T	G	A	G	A	C	T	G	T	BIG	Hap 4
TS-190	—	—	T	G	T	G	A	G	A	C	T	G	T	BIG	Hap 4
TS-195	—	—	T	G	N	G	A	N	N	N	N	G	T	BIG	Hap 4
TS-198	—	—	T	G	T	G	A	G	A	C	T	G	T	BIG	Hap 4
TS-200	—	—	T	G	T	G	A	G	A	C	T	G	T	BIG	Hap 4
TS-201	—	—	T	G	T	G	A	G	A	C	T	G	T	BIG	Hap 4
TS-206	—	—	T	G	N	G	A	N	N	N	N	N	T	BIG	Hap 4
TS-209	—	—	T	G	T	G	A	G	A	C	T	G	T	CER	Hap 4
TS-214	—	—	T	G	T	G	A	G	A	C	T	G	T	BIG	Hap 4
TS-225	—	—	T	G	T	G	A	G	A	C	T	G	T	BIG	Hap 4
TS-228	—	—	T	G	T	G	A	G	A	C	T	G	T	CER	Hap 4
TS-234	—	—	T	G	T	G	A	G	A	C	T	G	T	BIG	Hap 4
TS-236	—	—	T	G	T	G	A	G	A	C	T	G	T	BIG	Hap 4
TS-237	—	—	T	G	N	G	A	G	A	C	T	G	T	BIG	Hap 4
TS-238	—	—	T	G	T	G	A	G	A	C	T	G	T	CER	Hap 4
TS-239	—	—	T	G	T	N	A	G	A	C	T	G	T	BIG	Hap 4
TS-245	—	—	T	G	T	G	A	G	A	C	T	G	T	BIG	Hap 4
TS-248	—	—	T	G	T	G	A	G	A	C	T	G	T	CER	Hap 4
TS-252	—	—	T	G	T	G	A	G	A	C	T	G	T	CER	Hap 4
TS-253	—	—	T	G	T	G	A	G	A	C	T	G	T	BIG	Hap 4
TS-259	—	—	T	G	T	G	A	G	A	C	T	G	T	BIG	Hap 4
TS-263	—	—	T	G	T	G	A	G	A	N	N	G	T	BIG	Hap 4
TS-271	—	—	T	G	T	G	A	G	A	C	T	G	T	CER	Hap 4
TS-272	—	—	T	G	T	G	A	G	A	C	T	G	T	BIG	Hap 4
TS-274	—	—	T	G	T	G	A	G	A	C	T	G	T	BIG	Hap 4
TS-277	—	—	T	G	T	G	A	G	A	C	T	G	T	BIG	Hap 4
TS-285	—	—	T	G	T	G	N	G	A	C	T	G	T	BIG	Hap 4
TS-292	—	—	T	G	T	G	A	G	A	C	T	G	T	BIG	Hap 4
TS-293	—	—	T	G	T	G	A	G	A	C	T	G	T	BIG	Hap 4
TS-89	—	—	Y	R	T	G	A	K	A	C	T	G	T	BIG	Hap 4
TS-117	—	—	Y	G	T	G	A	G	A	C	T	G	T	BIG	Hap 4
TS-172	—	—	Y	G	T	G	A	G	A	C	T	G	T	BIG	Hap 4
TS-175	—	—	Y	G	T	G	A	G	A	C	T	G	T	BIG	Hap 4
TS-215	—	—	Y	G	T	G	A	G	A	C	T	G	T	BIG	Hap 4
TS-178	—		Y	N	N	G	A	G	A	C	T	G	T	BIG	Hap 4

## Sheet: Sheet2
	编号		11bp	82bp												group
	1		-	-	C	G	T	G	A	G	A	C	T	G	T	BIG
	2		-	-	C	G	T	G	A	G	A	C	T	G	T	BIG
	3		？	？	T	G	T	G	A	G	A	C	T	G	T	BIG
	4		？	-	C	G	T	G	A	G	A	C	T	G	T	BIG			BIG	CER	PIM	F1	wild
	5		-	-	T	G	T	N	A	G	A	C	T	G	T	BIG		Ⅰ、Ⅱ	61	53	2	0	0
	6		-	-	C	G	T	G	A	G	A	C	T	G	T	BIG		Ⅲ、Ⅳ	58	11	1	7	0
	7		+	+	C	A	C	A	G	T	G	G	C	A	C	BIG		Ⅴ、Ⅵ	1	6	25	0	0
	8		-	-	T	N	T	G	A	G	A	C	T	G	T	BIG		Ⅶ、Ⅷ	0	5	3	0	0
	10		-	-	C	G	T	G	A	G	A	C	T	G	T	BIG								233
	13		-	-	N	G	T	G	A	G	A	C	T	G	T	CER
	16			+	C	A	C	A	G	K	G	G	C	A	C	PIM
	17		+	+	C	A	C	A	G	T	G	G	C	A	C	PIM			BIG	CER	PIM	F1	wild
	18		+	+	C	A	C	A	G	T	G	G	C	A	C	PIM		Ⅰ、Ⅱ	0.5259	0.4569	0.0172	0	0
	19		+	+	C	A	C	A	G	T	G	G	C	A	C	PIM		Ⅲ、Ⅳ	0.7532	0.1429	0.013	0.0909	0
	20		+	+	C	R	C	A	G	K	R	G	Y	A	Y	PIM		Ⅴ、Ⅵ	0.03125	0.1875	0.78125	0	0
	21				C	A	C	A	G	T	G	G	C	A	C	PIM		Ⅶ、Ⅷ	0	0.625	0.375	0	0
	22		+	+	C	A	C	A	G	T	G	G	C	A	N	PIM
	23		+	+	C	A	C	A	G	T	G	G	C	A	C	PIM
	25		-	-	C	G	T	G	A	G	A	C	T	G	T	CER
	26				C	A	C	A	G	T	G	G	C	A	C	CER
	27		-	-	C	G	T	G	A	G	A	C	T	G	T	CER
	28		-	-	C	G	T	G	A	G	A	C	T	G	T	CER
	29		-	-	C	G	T	G	A	G	A	C	T	G	T	CER
	30		+	-	C	G	T	G	A	G	A	C	T	G	T	CER
	31		-	-	C	G	T	G	A	G	A	C	T	G	T	CER
	32		-	-	C	G	T	G	A	G	A	C	T	G	T	CER
	33		-	-	Y	R	Y	R	R	K	R	S	Y	R	Y	CER
	34				C	G	C	A	A	G	A	G	T	A	T	CER
	35		-	-	C	G	T	G	A	G	A	C	T	G	T	CER
	36		+	-	C	G	T	G	A	G	A	C	T	G	T	CER
	37		-	-	C	G	T	G	A	G	A	C	T	G	T	CER
	38		-	-	T	R	Y	R	R	K	R	S	Y	G	Y	CER
	39		+	+	C	A	C	A	G	T	G	G	C	A	C	CER
	40				T	G	T	G	A	G	A	C	T	G	T	CER
	41		-	-	C	G	T	G	A	G	A	C	T	G	T	BIG
	42		-	-	C	G	T	G	A	G	A	C	T	G	T	BIG
	43		-	-	C	G	T	G	A	G	A	C	N	G	T	BIG
	44		-	-	C	G	T	G	A	G	A	C	T	G	T	BIG
	45		-	-	T	G	T	G	A	G	A	C	T	G	T	BIG
	46		-	-	T	G	T	G	A	G	A	C	T	G	T	BIG
	47		-	-	C	G	T	G	A	G	A	C	T	G	T	BIG
	48				C	G	T	G	A	G	A	C	T	R	T	BIG
	49		-	-	C	G	T	G	A	G	A	C	T	G	T	BIG								average	stedv			average	stedv
	50		+	-	C	G	Y	R	A	G	A	S	T	R	T	PIM		Ⅰ、Ⅱ	16.5021	16.454	16.0275	13.4607	13.9045	15.2698	1.46902		Ⅰ、Ⅱ	15.2698	1.46902
	51		-	-	T	G	T	G	A	G	A	C	T	G	T	BIG		Ⅲ、Ⅳ	16.3879	16.175	15.1208	15.0855	14.7403	15.5019	0.730872		Ⅲ、Ⅳ	15.5019	0.730872
	52		-	-	T	G	T	G	A	G	A	C	T	G	T	BIG		Ⅴ、Ⅵ	4.58	5.02651	6.18149	6.80464	3.95048	5.30862	1.1678		Ⅴ、Ⅵ	5.30862	1.1678
	53		+	-	C	G	T	G	A	G	A	C	T	G	T	CER		Ⅶ、Ⅷ	7.73131	10.1486	11.596	5.78889	9.4675	8.94647	2.24631		Ⅶ、Ⅷ	8.94647	2.24631
	54		+	+	C	A	N	A	G	K	R	G	C	A	C	CER
	55		-	-	C	G	T	G	G	G	A	C	T	G	T	BIG
	56		-	-	C	G	T	G	A	G	A	C	T	G	T	CER
	57		-	-	C	G	T	G	A	G	A	C	T	G	T	CER
	58		-	-	C	G	T	G	A	G	A	C	T	G	T	BIG
	59		-	-	C	G	T	G	A	G	A	C	T	G	T	BIG
	60		-	-	C	G	T	N	A	G	A	C	T	G	T	BIG
	61		-	-	C	G	T	G	A	G	A	C	T	G	T	CER
	62		-	-	C	G	T	G	A	G	A	C	T	G	T	CER
	63		-	-	C	G	T	G	A	G	A	C	T	G	T	CER
	64		-	-	T	G	T	N	A	G	A	C	T	G	T	CER
	65		-	-	C	G	T	G	A	G	A	C	T	G	T	CER
	66		-	-	C	G	T	G	A	G	A	C	T	G	T	CER
	67		-	-	C	G	N	G	A	G	A	C	T	G	T	CER
	68		-	-	C	G	T	G	A	G	A	C	T	G	T	BIG
	69		-	-	C	G	T	G	A	G	A	C	T	G	T	BIG
	70		-	-	C	G	T	G	A	G	A	C	T	G	T	CER
	71		-	-	C	A	Y	R	A	K	R	S	Y	R	Y	CER
	72		-	-	C	G	T	G	A	G	A	C	T	G	T	CER
	74		-	-	T	G	T	G	A	G	A	C	T	G	T	BIG
	75		-	-	C	G	T	G	A	G	A	C	T	G	T	CER
	76		？	-	T	G	T	G	A	G	A	C	T	G	T	BIG
	77		+	+	C	A	C	A	G	T	G	G	C	A	C	PIM
	78		-	-	T	G	T	G	A	G	A	C	T	G	T	BIG
	79		+	+	C	G	C	A	A	G	A	G	T	R	T	PIM
	81		-	-	T	G	T	G	A	G	A	C	T	G	T	BIG
	82		-	-	C	G	T	G	A	G	A	C	T	G	T	BIG
	83		-	-	C	G	T	G	A	G	A	C	T	G	T	CER
	84		-	-	T	G	T	G	A	G	A	C	T	G	T	CER
	85		-	-	T	G	T	G	A	G	A	C	T	G	T	BIG
	86		-	-	T	G	T	G	A	G	A	C	T	G	T	BIG
	87		-	-	C	G	T	R	R	K	R	S	Y	G	Y	CER
	88		-	-	C	G	T	G	A	G	R	S	T	G	T	BIG
	89		-	-	Y	R	T	G	A	K	A	C	T	G	T	BIG
	90		-	-	C	G	T	G	A	G	A	C	T	G	T	BIG
	91		-	-	C	G	T	G	A	G	A	C	T	G	T	CER
	92		杂	+	C	A	C	A	G	T	G	G	C	A	C	PIM
	93		-	-	C	G	T	G	A	G	A	C	T	G	T	BIG
	94		+	-	C	A	C	A	G	T	G	G	C	A	C	CER
	95		-	-	C	G	T	G	A	G	A	C	T	G	T	BIG
	96		+	-	C	G	C	A	A	N	N	N	N	A	T	CER
	97		+	+	C	R	C	A	G	K	R	G	C	A	Y	CER
	98		+	-	C	G	T	G	A	G	A	C	T	G	T	CER
	99		-	-	C	G	T	G	A	G	A	C	T	G	T	CER
	100		-	-	T	G	T	G	A	G	A	C	T	G	T	BIG
	101		-	-	T	G	T	G	A	G	A	C	T	G	T	BIG
	102		-	-	C	G	T	G	A	G	A	C	T	G	T	BIG
	103		-	-	T	G	T	G	A	G	A	C	T	G	T	BIG
	104		-	-	T	G	T	N	A	G	A	C	T	G	T	BIG
	105		-	-	C	G	T	G	A	G	A	C	T	G	T	CER
	106		-	-	C	G	T	G	A	G	A	C	T	G	T	CER
	107		+	-	C	G	N	G	A	N	A	C	N	G	T	CER
	108		-	-	T	G	T	G	A	G	A	C	T	G	T	BIG
	109		-	-	N	G	T	G	A	G	A	C	T	G	T	CER
	110		-	-	C	G	T	N	A	G	A	C	T	G	T	BIG
	111		-	-	C	G	T	G	A	G	A	N	N	G	T	BIG
	112		-	-	C	G	T	G	A	G	A	C	T	G	T	BIG
	113		-	-	C	R	T	G	N	G	A	C	T	G	T	BIG
	114		-	-	C	G	T	G	A	G	A	C	T	G	T	BIG
	115		-	-	C	G	T	G	A	G	A	S	Y	G	T	BIG
	116		-	-	C	G	T	G	A	G	A	C	T	G	T	CER
	117		-	-	Y	G	T	G	A	G	A	C	T	G	T	BIG
	118		+	-	C	G	T	G	A	G	A	C	T	G	T	CER
	119		+	+	C	A	C	A	G	T	G	G	C	A	C	CER
	120		+	-	C	G	T	G	A	G	A	C	T	G	T	CER
	121		-	-	T	G	T	G	A	G	A	C	T	G	T	BIG
	122		-	-	T	G	T	G	A	N	N	N	N	G	T	BIG
	123		-	-	C	A	C	A	G	T	G	G	C	A	C	PIM
	124		+	+	C	R	C	R	R	T	G	S	Y	R	Y	PIM
	125		-	-	C	G	T	G	A	G	A	C	T	G	T	BIG
	126		-	-	C	G	T	G	A	G	A	C	T	G	T	BIG
	127		-	-	C	G	T	G	A	G	A	C	T	G	T	BIG
	128		-	-	C	G	T	G	A	G	A	C	T	G	T	BIG
	129		-	-	C	G	T	G	A	G	A	C	T	G	T	CER
	130		-	-	C	G	T	G	A	G	A	C	N	G	T	BIG
	131		-	-	C	G	T	G	A	G	A	C	T	G	T	CER
	132		-	-	T	G	T	G	A	G	A	C	T	G	T	BIG
	133		-	-	C	G	N	N	A	G	A	C	T	G	T	BIG
	134		-	-	C	G	C	A	G	G	A	G	C	A	T	CER
	136		-	-	T	G	T	G	A	G	A	C	T	G	T	BIG
	138		-	-	T	G	T	G	A	G	A	C	T	G	T	CER
	139		-	-	T	R	T	G	A	G	A	C	T	G	T	BIG
	140		-	-	T	G	T	G	A	G	A	C	T	G	T	BIG
	141		-	-	T	G	T	G	A	G	A	C	T	G	T	BIG
	142		-	-	C	G	T	G	A	G	A	C	T	G	T	BIG
	143		-	-	T	G	T	G	A	N	A	C	T	G	T	BIG
	144		-	-	C	R	C	A	G	K	R	G	C	A	Y	PIM
	147		-	-	T	G	T	G	A	G	A	C	T	G	T	BIG
	148		+	-	C	G	C	A	A	G	A	G	T	A	T	CER
	149		-	-	C	G	T	G	A	G	A	C	N	G	T	CER
	150		-	-	C	G	T	G	A	G	A	C	T	G	T	BIG
	151		-	-	C	G	T	G	A	G	A	C	T	G	T	BIG
	152		杂	-	T	G	T	G	A	G	A	C	T	G	T	BIG
	153		-	-	C	G	T	G	A	G	A	C	T	G	T	BIG
	154		-	-	C	G	T	G	A	G	A	C	T	G	T	CER
	155		-	-	C	G	T	G	A	G	A	C	T	G	T	BIG
	156		-	+	C	A	Y	A	G	T	G	G	C	A	C	PIM
	157		-	-	T	G	T	G	A	G	A	C	T	G	T	BIG
	158		+	-	C	G	C	A	A	G	A	G	T	A	T	CER
	159		-	-	C	G	T	G	A	G	A	C	T	R	T	BIG
	160		-	-	T	G	T	G	A	G	A	C	T	G	T	BIG
	161		-	-	T	G	T	G	A	G	A	C	T	G	T	BIG
	162		-	-	C	G	T	N	A	G	A	C	T	G	T	BIG
	163		-	-	T	G	T	G	A	G	A	C	T	G	T	BIG
	164		杂	-	C	A	C	A	G	T	G	G	C	A	Y	PIM
	165		-	-	C	G	T	G	A	G	A	C	T	G	T	CER
	166		-	-	C	G	T	G	A	G	A	C	T	G	T	BIG
	167		-	-	C	G	T	G	A	G	A	C	T	G	T	BIG
	168				Y	G	T	G	A	G	A	C	T	G	T	BIG
	169		-	-	C	G	T	G	A	G	A	C	T	G	T	BIG
	170		-	-	C	G	T	G	A	G	A	C	T	G	T	BIG
	171		-	-	T	G	T	G	A	G	A	C	T	G	N	BIG
	172		-	-	Y	G	T	G	A	G	A	C	T	G	T	BIG
	175		-	-	Y	G	T	G	A	G	A	C	T	G	T	BIG
	176		-	-	C	G	T	G	A	G	A	C	T	G	T	BIG
	178				C	N	N	G	A	G	A	C	T	G	T	BIG
	179		-	-	T	G	T	G	A	G	A	C	T	G	T	BIG
	180		-	-	C	G	T	G	A	G	A	C	T	G	T	BIG
	181		-	-	C	G	T	G	A	N	A	C	T	G	T	CER
	182		-	+	C	G	C	A	A	G	A	G	T	A	T	PIM
	183		-	-	C	G	T	G	A	G	A	C	T	G	T	BIG
	184		-	-	C	G	T	G	A	G	A	C	T	G	T	BIG
	185		-	-	C	G	T	G	A	G	A	C	T	G	T	BIG
	186		-	-	T	G	T	G	A	G	A	C	T	G	T	BIG
	187		-	-	C	G	T	G	A	G	A	C	T	G	T	CER
	188		-	-	T	G	T	G	A	G	A	C	T	G	T	BIG
	189		-	-	C	G	T	G	A	G	A	N	N	G	T	CER
	190		-	-	T	G	T	G	A	G	A	C	T	G	T	BIG
	191		-	-	C	G	T	G	A	G	A	C	T	G	T	BIG
	192		-	-	C	G	T	G	A	G	A	C	T	G	T	BIG
	193		-	-	C	G	T	G	A	G	A	C	T	G	T	BIG
	194		-	-	C	G	T	G	A	G	A	C	T	G	T	BIG
	195		-	-	T	G	N	G	A	N	N	N	N	G	T	BIG
	196		-	-	C	G	T	G	A	G	A	C	T	G	T	BIG
	198		-	-	T	G	T	G	A	G	A	C	T	G	T	BIG
	200		-	-	T	G	T	G	A	G	A	C	T	G	T	BIG
	201		-	-	T	G	T	G	A	G	A	C	T	G	T	BIG
	202				C	G	T	G	A	G	A	C	T	G	T	CER
	203		-	-	C	G	T	G	A	G	A	C	T	G	T	BIG
	205		杂	+	C	A	C	A	R	T	G	G	C	A	C	CER
	206		-	-	T	G	N	G	A	N	N	N	N	N	T	BIG
	209		-	-	T	G	T	G	A	G	A	C	T	G	T	CER
	211		-	-	C	G	T	G	A	G	A	C	T	G	T	BIG
	213		-	-	C	G	T	G	A	G	A	C	T	G	T	CER
	214		-	-	T	G	T	G	A	G	A	C	T	G	T	BIG
	215		-	-	Y	G	T	G	A	G	A	C	T	G	T	BIG
	217		-	-	T	G	N	A	N	N	N	G	C	N	N	wild
	219		-	-	N	N	N	G	A	G	A	C	N	G	T	CER
	220		-	-	C	G	T	G	R	G	A	C	T	G	N	BIG
	221		-	-	C	G	T	G	A	G	A	C	T	G	T	CER
	222		-	-	C	G	T	G	A	G	A	C	T	G	T	PIM
	223				C	G	C	R	A	G	A	S	T	R	T	CER
	225		-	-	T	G	T	G	A	G	A	C	T	G	T	BIG
	226		+	+	C	A	C	A	G	T	G	N	N	A	C	BIG
	227		-	-	N	N	T	G	A	G	A	C	T	N	T	BIG
	228		-	-	T	G	T	G	A	G	A	C	T	G	T	CER
	229		杂	-	C	G	T	G	A	G	A	C	T	G	T	CER
	230		-	-	C	G	T	G	A	G	A	C	T	G	T	CER
	231		-	-	C	G	T	G	A	G	A	C	T	G	T	CER
	232		-	-	C	N	N	N	N	G	A	C	T	G	N	BIG
	233		-	-	N	N	N	G	A	N	N	N	T	N	N	CER
	234		-	-	T	G	T	G	A	G	A	C	T	G	T	BIG
	235		-	-	C	G	N	N	A	N	N	N	N	G	T	BIG
	236		-	-	T	G	T	G	A	G	A	C	T	G	T	BIG
	237		-	-	T	G	N	G	A	G	A	C	T	G	T	BIG
	238		-	-	T	G	T	G	A	G	A	C	T	G	T	CER
	239		-	-	T	G	T	N	A	G	A	C	T	G	T	BIG
	240		-	-	C	G	T	G	A	G	A	C	T	G	T	CER
	242		？	-	N	G	T	G	A	G	A	C	T	G	T	BIG
	243		？	-	C	G	T	G	N	G	A	C	T	G	T	CER
	245		-	-	T	G	T	G	A	G	A	C	T	G	T	PIM
	246		-	-	C	G	N	G	A	G	A	C	T	G	T	BIG
	247		？	-	T	G	T	G	A	G	A	C	T	G	T	CER
	248		-	-	T	G	T	G	A	G	A	C	T	G	T	CER
	249		-	-	C	G	T	G	A	G	A	C	T	G	T	BIG
	250		-	-	C	G	N	G	A	G	A	C	T	G	T	CER
	251		-	-	C	G	T	G	A	G	A	C	T	G	T	BIG
	252		-	-	T	G	T	G	A	G	A	C	T	G	T	CER
	253		-	-	T	G	T	G	A	G	A	C	T	G	T	BIG
	254		-	-	C	G	T	G	A	G	A	C	T	G	T	CER
	255		-	-	C	G	T	G	A	G	A	C	T	G	T	BIG
	256				C	G	T	G	A	G	A	C	T	G	T	BIG
	257		-	-	C	G	T	G	A	N	N	N	N	G	T	CER
	258		-	-	C	A	C	A	G	T	G	G	C	A	C	CER
	259		-	-	T	G	T	G	A	G	A	C	T	G	T	BIG
	260		-	-	C	G	T	G	A	N	A	C	N	G	T	CER
	261		？	-	C	G	T	G	A	G	A	C	T	G	T	BIG
	262		+	+	Y	R	Y	R	R	K	R	S	Y	R	Y	CER
	263		-	-	T	G	T	G	A	G	A	N	N	G	T	BIG
	264		-	-	C	G	T	G	A	G	A	C	T	G	T	BIG
	265		+	+	C	A	C	A	G	T	G	G	C	A	C	PIM
	266		杂	-	C	A	C	A	G	G	A	G	T	A	T	PIM
	267		+	+	C	A	C	A	G	T	G	G	C	A	C	PIM
	268		？	-	T	G	T	G	A	G	A	C	T	G	T	BIG
	269		-	-	C	G	T	G	A	N	N	N	N	G	T	BIG
	270		？	-	C	G	T	G	A	G	A	C	T	G	T	BIG
	271		-	-	T	G	T	G	A	G	A	C	T	G	T	CER
	272		-	-	T	G	T	G	A	G	A	C	T	G	T	BIG
	273		-	-	C	G	T	G	A	G	A	C	T	G	T	CER
	274		-	-	T	G	T	G	A	G	A	C	T	G	T	BIG
	275				T	G	T	G	A	G	A	C	T	G	T	BIG
	276		-	-	C	G	T	G	A	G	A	C	T	G	T	BIG
	277		-	-	T	G	T	G	A	G	A	C	T	G	T	BIG
	278		？	-	T	G	T	G	A	G	A	C	T	G	T	BIG
	280		+	-	C	G	T	G	A	G	A	C	T	G	T	CER
	281		？	-	C	G	T	G	A	G	A	C	T	G	T	CER
	282		-	-	C	G	T	G	A	G	A	C	T	G	T	BIG
	283		-	-	C	G	T	G	A	G	A	C	T	G	T	CER
	284		-	-	C	G	N	G	A	G	A	C	T	G	T	CER
	285		-	-	T	G	T	G	N	G	A	C	T	G	T	BIG
	286		-	-	N	N	T	G	A	G	A	C	T	N	N	CER
	287		杂	-	Y	R	Y	R	R	K	N	C	Y	R	N	CER
	288		-	-	N	N	T	G	A	G	A	C	T	G	N	BIG
	289		-	-	N	N	N	G	N	N	N	N	N	G	T	CER
	290		-	-	C	G	T	G	A	G	A	C	T	G	T	CER
	291		-	-	C	A	C	A	G	T	G	N	N	A	C	PIM
	292		-	-	T	G	T	G	A	G	A	C	T	G	T	BIG
	293		-	-	T	G	T	G	A	G	A	C	T	G	T	BIG
	294		？	-	C	G	T	G	A	G	A	C	T	G	T	CER
	295		+	-	Y	G	Y	R	A	G	A	S	T	R	T	BIG
	297		？	-	T	G	T	G	A	G	A	C	T	G	T	BIG
	298		-	-	C	G	T	G	A	G	A	C	T	G	T	CER
	299		-	-	C	G	T	G	A	G	A	C	T	G	T	CER
	300		？	-	C	G	Y	R	A	G	A	S	T	R	T	CER
	301		+	-	C	G	C	A	A	G	A	G	T	A	T	CER
	302		-	-	C	G	T	G	A	G	A	C	T	G	T	CER
	303		-	-	C	G	T	G	A	G	A	C	T	G	T	CER
	304		-	-	C	G	T	G	A	G	A	C	T	G	T	CER

## Sheet: Sheet3
Supplemental Dataset 5. Natural Sl-ALMT9 sequence variation in tomato accessions.
	-1748	-1496	-1481	-1024	-831	-828	-775	-730	-692	-482	–421– -423	-405	-384	-376	-85	-45	164	255	872	906-4100	1978	2356	3357	3941	4736	4856	5037	5185	6094
TS-40	C	T	T	C	T	T	A	T	C	G	—	G	AG	G	C	A	C	G	T	insertion_3195	A	A	C	G	G	C	T	G	G
TS-66	C	T	T	C	T	T	A	T	C	G	GTC	G	AG	G	C	A	C	G	C	insertion_3195	G	G	T	A	G	C	T	A	A
TS-2	C	T	T	T	T	T	A	T	C	G	—	G	AG	G	C	A	C	G	T	insertion_3195	A	A	T	A	G	C	T	A	A
TS-28	C	T	T	C	T	T	A	T	C	G	—	G	AG	G	C	A	C	G	T	insertion_3195	A	A	C	G	G	C	T	G	G
TS-29	C	T	T	C	T	T	A	T	C	G	—	G	AG	G	C	A	C	G	T	insertion_3195	G	G	C	G	G	C	T	G	G
TS-43	C	T	T	C	T	T	A	T	C	G	—	G	AG	G	C	A	C	G	T	insertion_3195	A	A	C	G	G	C	T	G	G
TS-48	C	T	T	C	T	T	A	T	C	G	—	G	AG	G	C	A	C	G	T	insertion_3195	A	A	C	G	G	C	T	G	G
TS-52	C	T	T	C	T	T	A	T	C	G	—	G	AG	G	C	A	C	G	T	insertion_3195	A	A	C	G	G	C	T	G	G
TS-67	C	T	T	C	T	T	A	T	C	G	—	G	AG	G	C	A	C	G	T	insertion_3195	A	A	C	G	G	C	T	G	G
TS-88	C	T	T	C	T	T	A	T	C	G	—	G	AG	G	C	A	C	G	T	insertion_3195	A	A	C	G	G	C	T	G	G
TS-95	C	T	T	C	T	T	A	T	C	G	—	G	AG	G	C	A	C	G	T	insertion_3195	A	A	C	G	G	C	T	G	G
TS-118	C	C	G	C	T	T	A	T	C	C	—	G	AG	G	C	A	T	G	T	insertion_3195	A	A	C	G	G	C	T	G	G
TS-133	C	T	T	C	T	T	A	T	C	C	—	G	AG	G	C	A	C	G	C	insertion_3195	A	A	C	G	G	C	T	G	G
TS-135	C	T	T	C	T	T	A	T	C	G	—	G	AG	G	C	A	C	G	T	insertion_3195	A	A	C	G	G	C	T	G	G
TS-150	C	T	T	C	T	T	A	T	C	G	—	G	AG	G	C	A	C	G	T	insertion_3195	A	A	C	G	G	C	T	G	G
TS-152	C	T	T	C	T	T	A	T	C	G	—	G	AG	G	C	A	C	G	T	insertion_3195	A	A	C	G	G	C	T	G	G
TS-163	C	T	T	C	T	T	A	T	C	G	—	G	AG	G	C	A	C	G	T	insertion_3195	A	A	C	G	G	C	T	G	G
TS-176	C	T	T	C	T	T	A	T	C	G	—	G	AG	G	C	A	C	G	T	insertion_3195	A	A	C	G	G	C	T	G	G
TS-209	C	T	T	C	T	T	A	T	C	G	—	G	AG	G	C	A	C	G	C	insertion_3195	A	G	C	G	G	C	T	G	G
TS-213	C	T	T	C	T	T	A	T	C	C	—	G	AG	G	C	A	C	G	T	insertion_3195	A	A	C	G	G	C	T	G	G
TS-215	C	T	T	C	T	T	A	T	C	C	—	G	AG	G	C	A	C	G	T	insertion_3195	A	A	C	G	G	C	T	G	G
TS-218	C	T	T	C	T	T	A	T	C	G	—	G	AG	G	C	A	C	G	T	insertion_3195	A	A	C	G	G	C	T	G	G
TS-232	C	T	T	C	T	T	A	T	C	G	—	G	AG	G	C	A	C	G	T	insertion_3195	A	A	C	G	G	C	T	G	G
TS-238	C	T	T	C	T	T	A	T	C	G	—	G	AG	G	C	A	C	G	T	insertion_3195	A	A	C	G	G	C	T	G	G
TS-261	C	T	T	C	T	T	A	T	C	G	—	G	AG	G	C	A	C	G	T	insertion_3195	A	A	C	G	G	C	T	G	G
TS-264	C	T	T	C	T	T	A	T	C	G	—	G	AG	G	C	A	C	G	T	insertion_3195	A	A	C	G	G	C	T	G	G
TS-271	C	T	T	C	T	T	A	T	C	G	—	G	AG	G	C	A	C	G	T	insertion_3195	A	A	C	G	G	C	T	G	G
TS-278	C	T	T	C	T	T	A	T	C	G	—	G	AG	G	C	A	C	G	T	insertion_3195	A	A	C	G	G	C	T	G	G
TS-283	C	T	T	C	T	T	A	T	C	G	—	G	AG	G	C	A	C	G	T	insertion_3195	A	A	C	G	G	C	T	G	G
TS-303	C	T	T	C	T	T	A	T	C	G	—	G	AG	G	C	A	C	G	T	insertion_3195	A	A	C	G	G	C	T	G	G
TS-306	C	T	T	C	T	T	A	T	C	G	—	G	AG	G	C	A	C	G	T	insertion_3195	A	A	C	G	G	C	T	G	G
TS-311	C	T	T	C	T	T	A	T	C	G	—	G	AG	G	C	A	C	G	T	insertion_3195	A	A	C	G	G	C	T	G	G
TS-146	T	C	G	T	C	C	A	A	C	C	ATC	A	AG	G	G	T	T	A	C	—	N	N	N	N	G	C	T	G	G
TS-407	T	C	G	T	T	T	A	T	C	C	ATC	G	AA	G	G	T	C	A	C	—	N	N	N	N	G	C	T	G	G
TS-1	C	T	T	C	T	T	A	T	C	G	GTC	G	AG	G	C	A	C	G	C	insertion_3195	G	G	T	A	G	C	T	A	A
TS-3	C	T	T	C	T	T	A	T	C	G	GTC	G	AG	G	C	A	C	G	C	insertion_3195	G	G	T	A	G	C	T	A	A
TS-4	C	T	T	C	T	T	A	T	C	G	GTC	G	AG	G	C	A	C	G	C	insertion_3195	G	G	T	A	G	C	T	A	A
TS-5	C	T	T	C	T	T	A	T	C	G	GTC	G	AG	G	C	A	C	G	C	insertion_3195	G	G	C	G	G	C	T	A	A
TS-6	C	T	T	C	T	T	A	T	C	G	GTC	G	AG	G	C	A	C	G	C	insertion_3195	G	G	T	A	G	C	T	A	A
TS-7	C	T	T	C	T	T	A	T	C	G	GTC	G	AG	G	C	A	C	G	C	—	N	N	N	N	G	C	T	A	A
TS-8	C	T	T	C	T	T	A	T	C	G	GTC	G	AG	G	C	A	C	G	C	insertion_3195	G	G	T	A	G	C	T	A	A
TS-10	C	T	T	C	T	T	A	T	C	G	GTC	G	AG	G	C	A	C	G	C	insertion_3195	G	G	T	A	G	C	T	A	A
TS-11	C	T	T	C	T	T	A	T	C	G	GTC	G	AG	G	C	A	C	G	C	insertion_3195	G	G	T	A	G	C	T	A	A
TS-12	C	T	T	T	T	T	A	T	C	G	GTC	G	AG	G	C	A	C	G	C	insertion_3195	G	G	T	A	G	C	T	A	A
TS-14	C	C	G	C	T	T	T	A	C	G	GTC	G	AG	G	C	A	T	A	C	insertion_3195	G	G	T	A	G	C	T	G	G
TS-27	C	T	T	C	T	T	A	T	C	G	GTC	G	AG	G	C	A	C	G	C	insertion_3195	G	G	T	A	G	C	T	A	A
TS-46	C	T	T	C	T	T	A	T	C	G	GTC	G	AG	G	C	A	C	G	C	insertion_3195	G	G	T	A	G	C	T	A	A
TS-49	C	T	T	C	T	T	A	T	C	G	GTC	G	AG	G	C	A	C	G	C	insertion_3195	G	G	T	A	G	C	T	A	A
TS-53	C	T	T	C	T	T	A	T	C	C	GTC	G	AG	G	C	A	C	G	C	insertion_3195	G	G	T	A	G	C	T	A	A
TS-54	C	T	T	C	T	T	A	T	C	G	GTC	G	AG	G	C	A	C	G	C	insertion_3195	G	G	T	A	G	C	T	A	A
TS-69	C	T	T	C	T	T	A	T	C	G	GTC	G	AG	G	C	A	C	G	C	insertion_3195	G	G	T	A	G	C	T	A	A
TS-82	C	T	T	C	T	T	A	T	C	C	GTC	G	AG	G	C	A	C	G	C	insertion_3195	G	G	T	A	G	C	T	A	A
TS-87	C	T	T	C	T	T	A	T	C	G	GTC	G	AG	G	C	A	T	G	C	—	N	N	N	N	A	A	T	G	G
TS-93	C	T	T		T	T	A	T	C	G	GTC	G	AG	G	C	A	C	G	C	insertion_3195	G	G	T	A	G	C	T	A	A
TS-108	C	T	T	C	T	T	A	T	C	G	GTC	G	AG	G	C	A	C	G	C	insertion_3195	G	G	T	A	G	C	T	A	A
TS-116	C	T	T	C	T	C	A	A	G	C	GTC	G	AG	G	G	T	C	G	C	insertion_3195	G	G	T	A	A	A	A	G	G
TS-119	C	T	T	C	T	T	A	T	C	G	GTC	G	AG	G	C	A	C	G	C	insertion_3195	G	G	T	A	G	C	T	A	A
TS-120	C	T	T	C	T	T	A	T	C	G	GTC	G	AG	G	C	A	C	G	C	insertion_3195	G	G	T	A	G	C	T	A	A
TS-128	C	T	T	C	T	T	A	T	C	G	GTC	G	AG	G	C	A	C	G	C	insertion_3195	G	G	T	A	G	C	T	A	A
TS-129	C	T	T	C	T	T	A	T	C	G	GTC	G	AG	G	C	A	C	G	C	insertion_3195	G	G	T	A	G	C	T	A	A
TS-131	C	T	T	C	T	T	A	T	C	G	GTC	G	AG	G	C	A	C	G	C	insertion_3195	G	G	T	A	G	C	T	A	A
TS-132	C	T	T	C	T	T	A	T	C	G	GTC	G	AG	G	C	A	C	G	C	insertion_3195	G	G	T	A	G	C	T	A	A
TS-140	C	T	T	C	T	T	A	T	C	G	GTC	G	AG	G	C	A	C	G	C	insertion_3195	G	G	T	A	G	C	T	A	G
TS-148	T	T	T	C	T	T	A	T	C	G	GTC	G	AG	G	G	A	C	G	C	insertion_3195	G	G	T	G	G	C	T	A	G
TS-151	C	T	T	C	T	T	A	T	C	G	GTC	G	AG	G	C	A	C	G	C	insertion_3195	G	G	T	A	G	C	T	A	A
TS-154	C	T	T	C	T	T	A	T	C	G	GTC	G	AG	G	C	A	C	G	C	insertion_3195	G	G	T	A	G	C	T	A	A
TS-165	C	T	T	C	T	T	A	T	C	G	GTC	G	AG	G	C	A	C	G	C	insertion_3195	G	G	T	A	G	C	T	A	A
TS-171	C	T	T	C	T	T	A	T	C	G	GTC	G	AG	G	C	A	C	G	C	insertion_3195	G	G	T	A	G	C	T	A	A
TS-184	C	T	T	C	T	T	A	T	C	G	GTC	G	AG	G	C	A	C	G	C	insertion_3195	G	G	T	A	G	C	T	A	A
TS-186	C	T	T	C	T	T	A	T	C	G	GTC	G	AG	G	C	A	C	G	C	insertion_3195	G	G	T	A	G	C	T	A	A
TS-199	C	T	T	C	T	C	T	A	C	G	GTC	G	AG	G	G	A	T	G	C	—	N	N	N	N	G	C	T	G	G
TS-202	C	T	T	C	T	T	A	T	C	G	GTC	G	AG	G	C	A	C	G	C	insertion_3195	G	G	T	A	G	C	T	A	A
TS-204	C	T	T	C	T	T	A	T	C	G	GTC	G	AG	G	C	A	C	G	C	insertion_3195	G	G	T	A	G	C	T	A	A
TS-207	C	T	T	C	T	C	T	A	C	G	GTC	G	AG	G	G	A	T	G	C	—	N	N	N	N	G	C	T	G	G
TS-208	C	T	T	C	T	C	T	A	C	G	GTC	G	AG	G	G	A	T	G	C	—	N	N	N	N	G	C	T	G	G
TS-210	C	T	T	T	T	T	A	T	C	G	GTC	G	AG	G	C	A	C	G	C	insertion_3195	G	G	T	A	G	C	T	A	A
TS-211	C	T	T	T	T	T	A	T	C	G	GTC	G	AG	G	C	A	C	G	C	insertion_3195	G	G	T	A	G	C	T	A	A
TS-212	C	T	T	C	T	T	A	T	C	G	GTC	G	AG	G	C	A	C	G	C	insertion_3195	G	G	T	A	G	C	T	A	A
TS-214	C	T	T	C	T	T	A	T	C	G	GTC	G	AG	G	C	A	C	G	C	insertion_3195	G	G	T	A	G	C	T	A	A
TS-216	C	T	T	C	T	T	T	T	C	G	GTC	G	AA	A	C	A	C	G	C	insertion_3195	G	G	T	N	G	C	T	G	A
TS-217	C	T	T	C	T	T	A	T	C	G	GTC	G	AG	G	C	A	T	G	T	—	N	N	N	N	G	N	T	A	G
TS-222	C	T	T	C	T	T	A	T	C	G	GTC	G	AG	G	C	A	C	G	C	insertion_3195	G	G	T	A	G	C	T	A	A
TS-223	T	C	G	T	T	T	A	T	C	C	GTC	G	AG	G	G	A	C	G	C	insertion_3195	G	G	C	G	G	C	T	G	G
TS-224	C	T	T	C	T	T	A	T	C	G	GTC	G	AG	G	C	A	C	G	C	insertion_3195	G	G	T	A	G	C	T	A	A
TS-229	C	T	T	C	T	T	A	T	C	C	GTC	G	AG	G	C	A	C	G	C	insertion_3195	G	G	C	G	G	C	T	A	G
TS-242	C	T	T	T	T	T	A	T	C	G	GTC	G	AG	G	C	A	C	G	C	insertion_3195	G	G	T	A	G	C	T	A	A
TS-249	C	T	T	C	T	T	A	T	C	G	GTC	G	AG	G	C	A	C	G	C	insertion_3195	G	G	C	G	G	C	T	A	G
TS-253	C	T	T	C	T	T	A	T	C	G	GTC	G	AG	G	C	A	C	G	C	insertion_3195	G	G	T	A	G	C	T	A	A
TS-255	C	T	T	C	T	T	A	T	C	G	GTC	G	AG	G	C	A	C	G	C	insertion_3195	G	G	T	A	G	C	T	A	A
TS-256	C	T	T	C	T	T	A	T	C	G	GTC	G	AG	G	C	A	C	G	C	insertion_3195	G	G	T	A	G	C	T	A	A
TS-258	C	T	T	C	T	T	A	T	C	G	GTC	G	AG	G	C	A	C	G	C	insertion_3195	G	G	N	A	G	C	T	A	A
TS-259	C	T	T	C	T	T	A	T	C	G	GTC	G	AG	G	C	A	C	G	C	insertion_3195	G	G	T	A	G	C	T	A	A
TS-262	T	T	T	C	T	T	A	T	C	G	GTC	G	AG	G	C	T	C	G	T	insertion_3195	A	A	C	G	G	C	T	G	G
TS-270	C	T	T	C	T	T	A	T	C	C	GTC	G	AG	G	C	A	C	G	C	insertion_3195	G	G	T	A	G	C	T	A	A
TS-276	C	T	T	C	T	T	A	T	C	C	GTC	G	AG	G	C	A	C	G	C	insertion_3195	G	G	T	A	G	C	T	A	A
TS-280	C	T	T	C	T	T	A	T	C	G	GTC	G	AG	G	C	A	C	G	C	insertion_3195	G	G	T	A	G	C	T	A	A
TS-281	C	T	T	C	T	T	A	T	C	G	GTC	G	AG	G	C	A	C	G	C	insertion_3195	G	G	T	A	N	C	T	A	A
TS-282	C	T	T	C	T	T	A	T	C	C	GTC	G	AG	G	C	A	C	G	C	insertion_3195	G	G	T	A	G	C	T	A	A
TS-292	C	T	T	C	T	T	A	T	C	G	GTC	G	AG	G	C	A	C	G	C	insertion_3195	G	G	T	A	G	C	T	A	A
TS-293	C	T	T	C	T	T	A	T	C	G	GTC	G	AG	G	C	A	C	G	C	insertion_3195	G	G	T	A	G	C	T	A	A
TS-295	C	T	T	C	T	T	A	T	C	G	GTC	G	AG	G	C	A	C	G	C	insertion_3195	G	G	T	A	G	C	T	A	A
TS-296	C	T	T	C	T	T	A	T	C	G	GTC	G	AG	G	C	A	C	G	C	insertion_3195	G	G	T	A	G	C	T	A	A
TS-299	C	T	T	C	T	T	A	T	C	G	GTC	G	AG	G	C	A	C	G	C	insertion_3195	G	G	T	A	G	C	T	A	A
TS-300	T	C	G	C	T	T	A	A	C	C	GTC	G	AG	G	C	T	T	A	C	insertion_3195	G	G	C	G	G	C	T	G	G
TS-302	C	T	T	C	T	T	A	T	C	G	GTC	G	AG	G	C	A	C	G	C	insertion_3195	G	G	T	A	G	C	T	A	A
TS-304	C	T	T	C	T	T	A	T	C	G	GTC	G	AG	G	C	A	C	G	C	insertion_3195	G	G	T	A	G	C	T	A	A
TS-305	C	T	T	C	T	T	A	T	C	G	GTC	G	AG	G	C	A	C	G	C	insertion_3195	G	G	T	A	G	C	T	A	A
TS-307	C	T	T	C	T	T	A	T	C	G	GTC	G	AG	G	C	A	C	G	C	insertion_3195	A	G	T	N	G	C	T	A	A
TS-308	C	T	T	C	T	T	A	T	C	G	GTC	G	AG	G	C	A	C	G	C	insertion_3195	G	G	T	A	G	C	T	A	A
TS-309	C	T	T	C	T	T	A	T	C	G	GTC	G	AG	G	C	A	C	G	C	insertion_3195	G	G	T	A	G	C	T	A	A
TS-310	C	T	T	C	T	T	A	T	C	G	GTC	G	AG	G	C	A	C	G	C	insertion_3195	G	G	T	A	G	C	T	A	A
TS-312	C	T	T	C	T	T	A	T	C	G	GTC	G	AG	G	C	A	C	G	C	insertion_3195	G	G	T	A	G	C	T	A	A
TS-313	C	T	T	C	T	T	A	T	C	G	GTC	G	AG	G	C	A	C	G	T	insertion_3195	G	A	C	A	G	C	T	G	G
TS-314	C	T	T	C	T	T	A	T	C	G	GTC	G	AG	G	C	A	C	G	T	insertion_3195	A	G	T	G	G	C	T	A	G
TS-315	C	T	T	C	T	T	A	T	C	G	GTC	G	AG	G	C	A	C	G	C	insertion_3195	G	G	T	A	G	C	T	A	A
TS-316	C	T	T	C	T	T	A	T	C	G	GTC	G	AG	G	C	A	C	G	C	insertion_3195	G	G	T	A	G	C	T	A	A
TS-317	C	T	T	C	T	T	A	T	C	G	GTC	G	AG	G	C	A	C	G	C	insertion_3195	G	G	T	A	G	C	T	A	A
TS-318	C	T	T	C	T	T	A	T	C	G	GTC	G	AG	G	C	A	C	G	C	insertion_3195	G	G	T	A	G	C	T	A	A
TS-319	C	T	T	C	T	T	A	T	C	G	GTC	G	AG	G	C	A	C	G	C	insertion_3195	G	G	T	A	G	C	T	A	A
TS-320	C	T	T	C	T	T	A	T	C	G	GTC	G	AG	G	C	A	C	G	C	insertion_3195	G	G	T	A	G	C	T	A	A
TS-321	C	T	T	C	T	T	A	T	C	G	GTC	G	AG	G	C	A	C	G	C	insertion_3195	G	G	T	A	G	C	T	A	A
TS-400	C	T	T	C	T	T	A	T	C	G	GTC	G	AG	G	C	A	C	G	C	insertion_3195	G	G	T	A	G	C	T	A	A
TS-401	C	T	T	C	T	T	A	T	C	G	GTC	G	AG	G	C	A	C	G	C	insertion_3195	G	G	N	A	G	C	T	A	A
TS-402	T	C	G	T	C	C	T	A	C	G	GTC	G	AG	G	G	A	T	A	C	—	N	N	N	N	G	C	T	G	G
TS-403	T	C	G	T	C	C	A	A	C	G	GTC	G	AG	G	G	A	T	A	C	—	N	N	N	N	G	C	T	G	G
TS-404	T	C	G	T	T	T	A	T	C	G	GTC	G	AG	G	G	T	T	A	C	—	N	N	N	N	G	C	T	G	G
TS-408	T	C	G	T	C	C	T	T	C	G	GTC	A	AA	G	C	T	T	A	C	—	N	N	N	N	G	C	T	G	G
TS-409	C	T	T	C	T	T	A	T	C	G	GTC	G	AG	G	C	A	C	G	C	insertion_3195	G	N	T	A	G	C	T	A	A
TS-410	T	C	G	T	T	C	T	A	G	C	GTC	G	AA	A	G	T	T	A	C	—	N	N	N	N	A	A	T	G	G
TS-411	T	C	G	C	T	T	T	A	C	G	GTC	G	AG	G	G	T	T	G	C	insertion_3195	G	G	C	G	A	C	T	G	G
TS-412	T	C	G	C	T	C	T	A	G	C	GTC	A	AA	A	G	T	T	A	C	—	N	N	N	N	A	A	A	N	G
TS-413	T	C	G	C	T	T	A	A	C	G	GTC	G	AG	G	G	A	C	G	C	insertion_3195	G	G	C	G	G	C	T	G	G
TS-414	T	C	G	C	T	C	T	A	G	C	GTC	A	AG	A	G	T	T	G	C	—	N	N	N	N	A	N	T	G	G
TS-415	T	C	G	C	T	C	T	A	G	C	GTC	A	AA	A	G	T	T	G	C	—	N	N	N	N	A	A	T	G	G
TS-416	C	C	G	C	T	T	A	A	C	G	GTC	G	AG	G	C	T	T	A	C	—	N	N	N	N	G	C	T	G	G
TS-417	T	T	T	C	T	C	T	A	C	G	GTC	G	AG	G	G	A	T	G	C	—	N	N	N	N	G	C	T	G	G
TS-418	T	C	G	C	T	C	A	A	G	G	GTC	G	AG	A	G	A	T	A	C	—	N	N	N	N	A	C	T	G	G
TS-419	T	C	G	C	T	C	T	A	G	C	GTC	A	AA	A	G	T	T	A	C	—	N	N	N	N	A	A	A	G	G
TS-420	T	C	G	C	T	C	T	T	C	C	GTC	A	AG	A	G	T	T	G	C	—	N	N	N	N	A	A	A	G	G
TS-421	T	C	G	C	T	C	T	A	C	G	GTC	G	AG	A	G	A	T	G	C	—	N	N	N	N	A	A	A	G	G
TS-422	T	C	G	C	T	C	T	A	C	G	GTC	G	AG	G	G	A	T	G	C	—	N	N	N	N	G	C	T	G	G
TS-423	C	T	T	T	T	T	A	T	C	G	GTC	G	AG	G	C	A	C	G	C	insertion_3195	G	G	T	A	G	C	T	A	A
TS-424	T	C	G	C	T	T	A	A	G	T	GTC	A	AA	A	G	T	T	G	C	—	N	N	N	N	A	A	T	G	G
TS-425	T	C	G	C	T	C	T	A	G	C	GTC	A	AG	A	G	T	T	A	C	—	N	N	N	N	A	A	A	G	G
TS-426	C	T	T	C	T	T	A	T	C	C	GTC	G	AG	G	C	A	C	G	C	insertion_3195	G	G	T	A	G	C	T	A	A
TS-427	T	C	G	C	T	C	T	T	C	C	GTC	A	AA	A	G	T	T	A	C	—	N	N	N	N	A	A	A	G	G
TS-428	C	T	T	C	T	T	A	T	C	G	NTN	G	AG	G	C	A	C	G	T	insertion_3195	A	N	C	G	G	C	T	G	G
TS-429	T	C	G	C	T	C	T	A	G	C	GTC	G	AG	A	G	T	T	A	C	—	N	N	N	N	A	A	T	G	G
TS-430	T	C	G	C	T	C	T	A	G	C	GTC	A	AA	A	G	T	T	G	C	—	N	N	N	N	A	A	T	G	G
TS-431	T	C	G	T	T	T	A	A	G	C	GTC	A	AG	G	G	A	T	G	C	—	A	A	C	N	A	C	T	G	G
TS-432	C	T	T	C	T	T	A	T	C	G	GTC	G	AG	G	C	A	C	G	C	insertion_3195	G	G	T	A	G	C	T	A	A
TS-433	T	C	G	T	T	T	A	T	G	G	GTC	G	AG	G	G	T	T	A	T	—	A	A	C	N	A	C	T	G	G
TS-434	T	C	G	C	T	C	T	A	G	C	GTC	A	AG	A	G	T	T	G	C	—	N	N	N	N	A	A	A	G	G
TS-435	T	C	G	C	T	C	T	T	G	C	GTC	G	AA	A	G	T	T	G	C	—	N	N	N	N	A	A	T	G	G
TS-436	C	T	T	C	T	T	A	T	C	G	GTC	G	AG	G	C	A	C	G	C	insertion_3195	G	G	C	G	G	C	T	A	G
TS-437	T	C	G	C	T	C	T	A	G	C	GTC	G	AA	A	G	T	T	A	C	—	N	N	N	N	A	A	A	G	G
TS-438	T	C	G	C	T	T	A	T	C	G	GTC	G	AG	A	G	T	T	A	C	—	N	N	N	N	A	A	T	A	G
TS-439	T	C	G	C	T	C	T	A	G	C	GTC	A	AA	A	G	T	T	A	C	—	N	N	N	N	A	A	A	G	G
TS-440	T	C	G	T	T	T	A	A	G	C	GTC	A	AA	A	G	T	T	G	C	—	N	N	N	N	A	A	T	G	G
TS-441	T	C	G	C	T	C	T	A	C	C	GTC	A	AG	A	G	T	T	G	C	—	N	N	N	N	A	A	T	G	G
