# Supplementary material for: Tomato SD1, encoding a kinase-interacting protein, is a major locus controlling stem development
Source: J Exp Bot. 2020 Mar 19;71(12):3575–87. doi: 10.1093/jxb/eraa144 (PMC7307856; doi:10.1093/jxb/eraa144)
Supplement: eraa144_suppl_Supplementary_Table_S5 [file eraa144_suppl_supplementary_table_s5.xlsx]

## Sheet: Sheet1
Supplementary Table S5. List of 9 detected suggestive SNPs (including 4 significant SNPs) in at least one environment.
Environmenta	Chromosome	SNPb	Posistionc	Minor allele	Major allele	Allele frequencyd	Beta	SE	P-valuee	R2(%)f	Number of genesg	Candidate genes
E1,E2	1	SL2.50ch01_87168247	87168247	A	T	0.059	-0.304645	0.046017	1.97095e-10	7.4	24	Solyc01g095940.2.1;Solyc01g095950.1.1;Solyc01g095960.2.1;Solyc01g095970.2.1;Solyc01g095980.2.1;Solyc01g095990.2.1;Solyc01g096000.2.1;Solyc01g096010.2.1;Solyc01g096020.2.1;Solyc01g096030.2.1;Solyc01g096040.2.1;Solyc01g096050.2.1;Solyc01g096060.2.1;Solyc01g096070.2.1;Solyc01g096080.2.1;Solyc01g096090.2.1;Solyc01g096100.2.1;Solyc01g096110.2.1;Solyc01g096120.2.1;Solyc01g096130.2.1;Solyc01g096140.2.1;…
E1	1	SL2.50ch01_80786848	80786848	C	T	0.117	-0.254073	0.0442723	2.59076e-08	2.4	16	Solyc01g081490.2.1;Solyc01g081500.2.1;Solyc01g081510.2.1;Solyc01g081520.2.1;Solyc01g081530.1.1;Solyc01g081540.2.1;Solyc01g081550.1.1;Solyc01g081560.2.1;Solyc01g081570.2.1;Solyc01g081580.1.1;Solyc01g081590.2.1;Solyc01g081600.2.1;Solyc01g081610.2.1;Solyc01g081620.2.1;Solyc01g081630.2.1;Solyc01g081640.2.1;
E1	2	SL2.50ch02_35280296	35280296	T	C	0.093	-0.301673	0.0486221	2.09252e-09	5.9	19	Solyc02g063140.2.1;Solyc02g063150.2.1;Solyc02g063160.2.1;Solyc02g063170.2.1;Solyc02g063180.2.1;Solyc02g063190.2.1;Solyc02g063200.1.1;Solyc02g063210.1.1;Solyc02g063220.2.1;Solyc02g063230.1.1;Solyc02g063240.2.1;Solyc02g063250.2.1;Solyc02g063260.2.1;Solyc02g063270.2.1;Solyc02g063280.2.1;Solyc02g063290.2.1;Solyc02g063300.2.1;Solyc02g063310.2.1;Solyc02g063320.2.1;
E1	3	SL2.50ch03_69802767	69802767	A	G	0.066	-0.274207	0.0449504	3.72015e-09	4.1	24	Solyc03g121620.1.1;Solyc03g121630.2.1;Solyc03g121640.2.1;Solyc03g121650.2.1;Solyc03g121660.2.1;Solyc03g121670.2.1;Solyc03g121680.1.1;Solyc03g121690.1.1;Solyc03g121700.2.1;Solyc03g121710.2.1;Solyc03g121720.2.1;Solyc03g121730.2.1;Solyc03g121740.1.1;Solyc03g121750.1.1;Solyc03g121760.2.1;Solyc03g121770.1.1;Solyc03g121780.1.1;Solyc03g121790.2.1;Solyc03g121800.2.1;Solyc03g121810.2.1;Solyc03g121820.2.1;…
E1	5	SL2.50ch05_8352460	8352460	A	C	0.128	-0.259231	0.0452726	2.77192e-08	2.1	17	Solyc05g014420.1.1;Solyc05g014430.1.1;Solyc05g014440.1.1;Solyc05g014450.1.1;Solyc05g014460.1.1;Solyc05g014470.2.1;Solyc05g014480.2.1;Solyc05g014490.1.1;Solyc05g014500.1.1;Solyc05g014510.2.1;Solyc05g014520.1.1;Solyc05g014530.1.1;Solyc05g014540.2.1;Solyc05g014550.1.1;Solyc05g014560.2.1;Solyc05g014570.1.1;Solyc05g014580.2.1;
E1,E2	6	SL2.50ch06_756230	756230	A	G	0.093	-0.245531	0.044092	6.27517e-08	2.6	22	Solyc06g005610.1.1;Solyc06g005620.2.1;Solyc06g005630.1.1;Solyc06g005640.1.1;Solyc06g005650.2.1;Solyc06g005660.1.1;Solyc06g005670.2.1;Solyc06g005680.2.1;Solyc06g005690.1.1;Solyc06g005700.1.1;Solyc06g005710.2.1;Solyc06g005720.2.1;Solyc06g005730.2.1;Solyc06g005740.1.1;Solyc06g005750.2.1;Solyc06g005760.1.1;Solyc06g005770.1.1;Solyc06g005780.1.1;Solyc06g005790.2.1;Solyc06g005800.2.1;Solyc06g005810.2.1;…
E1	7	SL2.50ch07_1468823	1468823	G	A	0.066	-0.264147	0.0472805	5.71457e-08	3.4	17	Solyc07g006550.2.1;Solyc07g006560.2.1;Solyc07g006570.2.1;Solyc07g006580.2.1;Solyc07g006590.1.1;Solyc07g006600.1.1;Solyc07g006610.2.1;Solyc07g006620.2.1;Solyc07g006630.2.1;Solyc07g006640.2.1;Solyc07g006650.2.1;Solyc07g006660.1.1;Solyc07g006670.1.1;Solyc07g006680.1.1;Solyc07g006690.2.1;Solyc07g006700.1.1;Solyc07g006710.1.1;
E1,E2	9	SL2.50ch09_68226018	68226018	C	T	0.094	-0.325343	0.0439371	1.73721e-12	21.8	21	Solyc09g082380.2.1;Solyc09g082390.1.1;Solyc09g082400.1.1;Solyc09g082410.1.1;Solyc09g082420.1.1;Solyc09g082430.1.1;Solyc09g082440.1.1;Solyc09g082450.1.1;Solyc09g082460.2.1;Solyc09g082470.2.1;Solyc09g082480.1.1;Solyc09g082490.2.1;Solyc09g082500.2.1;Solyc09g082510.2.1;Solyc09g082520.2.1;Solyc09g082530.1.1;Solyc09g082540.2.1;Solyc09g082550.2.1;Solyc09g082560.2.1;Solyc09g082570.2.1;Solyc09g082580.2.1;
E2	10	SL2.50ch10_62883786	62883786	T	C	0.088	-0.261669	0.0447078	1.39169e-08	3.7	34	Solyc10g081790.1.1;Solyc10g081800.1.1;Solyc10g081810.1.1;Solyc10g081820.1.1;Solyc10g081830.1.1;Solyc10g081840.1.1;Solyc10g081850.1.1;Solyc10g081860.1.1;Solyc10g081870.1.1;Solyc10g081880.1.1;Solyc10g081890.1.1;Solyc10g081900.1.1;Solyc10g081910.1.1;Solyc10g081920.1.1;Solyc10g081930.1.1;Solyc10g081940.1.1;Solyc10g081950.1.1;Solyc10g081960.1.1;Solyc10g081970.1.1;Solyc10g081980.1.1;Solyc10g081990.1.1;…
aEnvrioment: E1 represents open field in 2013; E2 represents green house in 2013.
bThe significantly associated SNPs (P<1.2 × 10-8) are represented in bold.
cPosition in base pairs for the lead SNP according to version SL2.50 of the tomato reference sequence.
dMinor allele frequency of the lead SNP.
eP value of the corresponding SD calculated by CMLM (N=320).
fThe phenotypic variance explained by the correspoding locus.
gThe number of genes in a region extending the LeadSNP within 200 kb from both sides.
